# Supplementary material for: Re-expression of SMARCA4/BRG1 in small cell carcinoma of ovary, hypercalcemic type (SCCOHT) promotes an epithelial-like gene signature through an AP-1-dependent mechanism
Source: eLife. 2020 Dec 23;9:e59073. doi: 10.7554/eLife.59073 (PMC7813545; doi:10.7554/eLife.59073)
Supplement: Supplementary file 6. — Table of output from macs2 peak calling on each CUT-and-RUN experiment for BRG1 and c-Jun in BIN67 and SCCOHT-1 cells. [file elife-59073-supp6.tsv]

chr	start	end	name	score	strand	ab	treat	cell_line
chr1	827336	827437	Bin67_BRG1_Brg1_peak_1	23	.	BRG1	BRG1	BIN67
chr1	1282237	1282335	Bin67_BRG1_Brg1_peak_2	48	.	BRG1	BRG1	BIN67
chr1	1318349	1318479	Bin67_BRG1_Brg1_peak_3	49	.	BRG1	BRG1	BIN67
chr1	1471628	1471709	Bin67_BRG1_Brg1_peak_4	41	.	BRG1	BRG1	BIN67
chr1	1615723	1616064	Bin67_BRG1_Brg1_peak_5	31	.	BRG1	BRG1	BIN67
chr1	1858991	1859289	Bin67_BRG1_Brg1_peak_6	34	.	BRG1	BRG1	BIN67
chr1	2051883	2052004	Bin67_BRG1_Brg1_peak_7	48	.	BRG1	BRG1	BIN67
chr1	2311719	2311810	Bin67_BRG1_Brg1_peak_8	19	.	BRG1	BRG1	BIN67
chr1	2391651	2391799	Bin67_BRG1_Brg1_peak_9	17	.	BRG1	BRG1	BIN67
chr1	2392329	2392410	Bin67_BRG1_Brg1_peak_10	13	.	BRG1	BRG1	BIN67
chr1	2521601	2521682	Bin67_BRG1_Brg1_peak_11	17	.	BRG1	BRG1	BIN67
chr1	2653927	2654044	Bin67_BRG1_Brg1_peak_12	22	.	BRG1	BRG1	BIN67
chr1	2655614	2655823	Bin67_BRG1_Brg1_peak_13	26	.	BRG1	BRG1	BIN67
chr1	2749900	2750133	Bin67_BRG1_Brg1_peak_14	24	.	BRG1	BRG1	BIN67
chr1	3452215	3452310	Bin67_BRG1_Brg1_peak_15	17	.	BRG1	BRG1	BIN67
chr1	4650560	4650680	Bin67_BRG1_Brg1_peak_16	40	.	BRG1	BRG1	BIN67
chr1	5611672	5612219	Bin67_BRG1_Brg1_peak_17a	72	.	BRG1	BRG1	BIN67
chr1	5611672	5612219	Bin67_BRG1_Brg1_peak_17b	80	.	BRG1	BRG1	BIN67
chr1	6246226	6246374	Bin67_BRG1_Brg1_peak_18	13	.	BRG1	BRG1	BIN67
chr1	6601319	6601406	Bin67_BRG1_Brg1_peak_19	14	.	BRG1	BRG1	BIN67
chr1	6613507	6613615	Bin67_BRG1_Brg1_peak_20	24	.	BRG1	BRG1	BIN67
chr1	6785210	6785319	Bin67_BRG1_Brg1_peak_21	19	.	BRG1	BRG1	BIN67
chr1	7299322	7299596	Bin67_BRG1_Brg1_peak_22	31	.	BRG1	BRG1	BIN67
chr1	7300876	7301146	Bin67_BRG1_Brg1_peak_23	24	.	BRG1	BRG1	BIN67
chr1	7401675	7402193	Bin67_BRG1_Brg1_peak_24	65	.	BRG1	BRG1	BIN67
chr1	7471095	7471334	Bin67_BRG1_Brg1_peak_25	64	.	BRG1	BRG1	BIN67
chr1	7549530	7549755	Bin67_BRG1_Brg1_peak_26	24	.	BRG1	BRG1	BIN67
chr1	7783896	7784069	Bin67_BRG1_Brg1_peak_27	24	.	BRG1	BRG1	BIN67
chr1	8026150	8026317	Bin67_BRG1_Brg1_peak_28	20	.	BRG1	BRG1	BIN67
chr1	8078536	8078633	Bin67_BRG1_Brg1_peak_29	17	.	BRG1	BRG1	BIN67
chr1	8089812	8089962	Bin67_BRG1_Brg1_peak_30	40	.	BRG1	BRG1	BIN67
chr1	8090348	8090556	Bin67_BRG1_Brg1_peak_31	23	.	BRG1	BRG1	BIN67
chr1	8096602	8096832	Bin67_BRG1_Brg1_peak_32	15	.	BRG1	BRG1	BIN67
chr1	8097035	8097323	Bin67_BRG1_Brg1_peak_33	28	.	BRG1	BRG1	BIN67
chr1	8133901	8134060	Bin67_BRG1_Brg1_peak_34	15	.	BRG1	BRG1	BIN67
chr1	8182399	8182550	Bin67_BRG1_Brg1_peak_35	17	.	BRG1	BRG1	BIN67
chr1	8555379	8555604	Bin67_BRG1_Brg1_peak_36	38	.	BRG1	BRG1	BIN67
chr1	8712145	8713431	Bin67_BRG1_Brg1_peak_37a	65	.	BRG1	BRG1	BIN67
chr1	8712145	8713431	Bin67_BRG1_Brg1_peak_37b	93	.	BRG1	BRG1	BIN67
chr1	8712145	8713431	Bin67_BRG1_Brg1_peak_37c	111	.	BRG1	BRG1	BIN67
chr1	8818385	8818735	Bin67_BRG1_Brg1_peak_38	34	.	BRG1	BRG1	BIN67
chr1	8873757	8874157	Bin67_BRG1_Brg1_peak_39	66	.	BRG1	BRG1	BIN67
chr1	8879979	8880150	Bin67_BRG1_Brg1_peak_40	28	.	BRG1	BRG1	BIN67
chr1	8986130	8986401	Bin67_BRG1_Brg1_peak_41	39	.	BRG1	BRG1	BIN67
chr1	9163737	9164351	Bin67_BRG1_Brg1_peak_42a	160	.	BRG1	BRG1	BIN67
chr1	9163737	9164351	Bin67_BRG1_Brg1_peak_42b	38	.	BRG1	BRG1	BIN67
chr1	9289949	9290160	Bin67_BRG1_Brg1_peak_43	29	.	BRG1	BRG1	BIN67
chr1	9429063	9429183	Bin67_BRG1_Brg1_peak_44	13	.	BRG1	BRG1	BIN67
chr1	9442547	9442700	Bin67_BRG1_Brg1_peak_45	17	.	BRG1	BRG1	BIN67
chr1	9766854	9767081	Bin67_BRG1_Brg1_peak_46	93	.	BRG1	BRG1	BIN67
chr1	9890406	9890719	Bin67_BRG1_Brg1_peak_47	24	.	BRG1	BRG1	BIN67
chr1	9943121	9943218	Bin67_BRG1_Brg1_peak_48	14	.	BRG1	BRG1	BIN67
chr1	10108280	10108518	Bin67_BRG1_Brg1_peak_49	82	.	BRG1	BRG1	BIN67
chr1	10210013	10210110	Bin67_BRG1_Brg1_peak_50	22	.	BRG1	BRG1	BIN67
chr1	10388030	10388128	Bin67_BRG1_Brg1_peak_51	17	.	BRG1	BRG1	BIN67
chr1	10474849	10475125	Bin67_BRG1_Brg1_peak_52	52	.	BRG1	BRG1	BIN67
chr1	10528312	10528460	Bin67_BRG1_Brg1_peak_53	18	.	BRG1	BRG1	BIN67
chr1	10599571	10599733	Bin67_BRG1_Brg1_peak_54	26	.	BRG1	BRG1	BIN67
chr1	11134486	11134841	Bin67_BRG1_Brg1_peak_55	17	.	BRG1	BRG1	BIN67
chr1	11262619	11262711	Bin67_BRG1_Brg1_peak_56	19	.	BRG1	BRG1	BIN67
chr1	11274043	11274127	Bin67_BRG1_Brg1_peak_57	17	.	BRG1	BRG1	BIN67
chr1	11680881	11681066	Bin67_BRG1_Brg1_peak_58	17	.	BRG1	BRG1	BIN67
chr1	11979726	11980293	Bin67_BRG1_Brg1_peak_59a	21	.	BRG1	BRG1	BIN67
chr1	11979726	11980293	Bin67_BRG1_Brg1_peak_59b	36	.	BRG1	BRG1	BIN67
chr1	11979726	11980293	Bin67_BRG1_Brg1_peak_59c	29	.	BRG1	BRG1	BIN67
chr1	12478295	12478429	Bin67_BRG1_Brg1_peak_60	17	.	BRG1	BRG1	BIN67
chr1	12549949	12550122	Bin67_BRG1_Brg1_peak_61	17	.	BRG1	BRG1	BIN67
chr1	12851678	12852142	Bin67_BRG1_Brg1_peak_62	125	.	BRG1	BRG1	BIN67
chr1	13524081	13524432	Bin67_BRG1_Brg1_peak_63	24	.	BRG1	BRG1	BIN67
chr1	14190779	14190951	Bin67_BRG1_Brg1_peak_64	31	.	BRG1	BRG1	BIN67
chr1	14724562	14724741	Bin67_BRG1_Brg1_peak_65	17	.	BRG1	BRG1	BIN67
chr1	15028326	15028646	Bin67_BRG1_Brg1_peak_66	24	.	BRG1	BRG1	BIN67
chr1	15680333	15681000	Bin67_BRG1_Brg1_peak_67	31	.	BRG1	BRG1	BIN67
chr1	15795032	15795535	Bin67_BRG1_Brg1_peak_68a	46	.	BRG1	BRG1	BIN67
chr1	15795032	15795535	Bin67_BRG1_Brg1_peak_68b	76	.	BRG1	BRG1	BIN67
chr1	15796794	15797024	Bin67_BRG1_Brg1_peak_69	40	.	BRG1	BRG1	BIN67
chr1	15798951	15799705	Bin67_BRG1_Brg1_peak_70	17	.	BRG1	BRG1	BIN67
chr1	16145497	16145805	Bin67_BRG1_Brg1_peak_71	51	.	BRG1	BRG1	BIN67
chr1	16164290	16164410	Bin67_BRG1_Brg1_peak_72	24	.	BRG1	BRG1	BIN67
chr1	16173235	16173674	Bin67_BRG1_Brg1_peak_73	107	.	BRG1	BRG1	BIN67
chr1	16206552	16206976	Bin67_BRG1_Brg1_peak_74	33	.	BRG1	BRG1	BIN67
chr1	16249049	16249433	Bin67_BRG1_Brg1_peak_75	32	.	BRG1	BRG1	BIN67
chr1	16324540	16324796	Bin67_BRG1_Brg1_peak_76	83	.	BRG1	BRG1	BIN67
chr1	16348693	16348947	Bin67_BRG1_Brg1_peak_77	72	.	BRG1	BRG1	BIN67
chr1	16352468	16352783	Bin67_BRG1_Brg1_peak_78a	40	.	BRG1	BRG1	BIN67
chr1	16352468	16352783	Bin67_BRG1_Brg1_peak_78b	21	.	BRG1	BRG1	BIN67
chr1	16367255	16367412	Bin67_BRG1_Brg1_peak_79	18	.	BRG1	BRG1	BIN67
chr1	16367731	16367872	Bin67_BRG1_Brg1_peak_80	17	.	BRG1	BRG1	BIN67
chr1	16375780	16375938	Bin67_BRG1_Brg1_peak_81	40	.	BRG1	BRG1	BIN67
chr1	16441023	16441160	Bin67_BRG1_Brg1_peak_82	13	.	BRG1	BRG1	BIN67
chr1	16621002	16621136	Bin67_BRG1_Brg1_peak_83	19	.	BRG1	BRG1	BIN67
chr1	17054126	17054259	Bin67_BRG1_Brg1_peak_84	24	.	BRG1	BRG1	BIN67
chr1	17233406	17233975	Bin67_BRG1_Brg1_peak_85	39	.	BRG1	BRG1	BIN67
chr1	17237281	17237461	Bin67_BRG1_Brg1_peak_86	23	.	BRG1	BRG1	BIN67
chr1	17441579	17441734	Bin67_BRG1_Brg1_peak_87	18	.	BRG1	BRG1	BIN67
chr1	17765777	17766032	Bin67_BRG1_Brg1_peak_88	22	.	BRG1	BRG1	BIN67
chr1	17768695	17769013	Bin67_BRG1_Brg1_peak_89	48	.	BRG1	BRG1	BIN67
chr1	18116341	18116445	Bin67_BRG1_Brg1_peak_90	24	.	BRG1	BRG1	BIN67
chr1	18182654	18182916	Bin67_BRG1_Brg1_peak_91	66	.	BRG1	BRG1	BIN67
chr1	18360411	18360561	Bin67_BRG1_Brg1_peak_92	23	.	BRG1	BRG1	BIN67
chr1	18480628	18480835	Bin67_BRG1_Brg1_peak_93	57	.	BRG1	BRG1	BIN67
chr1	18618478	18618864	Bin67_BRG1_Brg1_peak_94	32	.	BRG1	BRG1	BIN67
chr1	18902594	18902720	Bin67_BRG1_Brg1_peak_95	46	.	BRG1	BRG1	BIN67
chr1	18965920	18966107	Bin67_BRG1_Brg1_peak_96	26	.	BRG1	BRG1	BIN67
chr1	19251605	19251711	Bin67_BRG1_Brg1_peak_97	32	.	BRG1	BRG1	BIN67
chr1	19622156	19622684	Bin67_BRG1_Brg1_peak_98a	52	.	BRG1	BRG1	BIN67
chr1	19622156	19622684	Bin67_BRG1_Brg1_peak_98b	47	.	BRG1	BRG1	BIN67
chr1	19758237	19758517	Bin67_BRG1_Brg1_peak_99	38	.	BRG1	BRG1	BIN67
chr1	19925468	19925562	Bin67_BRG1_Brg1_peak_100	38	.	BRG1	BRG1	BIN67
chr1	19949438	19949627	Bin67_BRG1_Brg1_peak_101	17	.	BRG1	BRG1	BIN67
chr1	20211581	20211691	Bin67_BRG1_Brg1_peak_102	34	.	BRG1	BRG1	BIN67
chr1	20263010	20263208	Bin67_BRG1_Brg1_peak_103	28	.	BRG1	BRG1	BIN67
chr1	20302008	20302224	Bin67_BRG1_Brg1_peak_104	35	.	BRG1	BRG1	BIN67
chr1	20380554	20380858	Bin67_BRG1_Brg1_peak_105	40	.	BRG1	BRG1	BIN67
chr1	20411422	20411660	Bin67_BRG1_Brg1_peak_106	76	.	BRG1	BRG1	BIN67
chr1	20494430	20495181	Bin67_BRG1_Brg1_peak_107	40	.	BRG1	BRG1	BIN67
chr1	20587551	20587636	Bin67_BRG1_Brg1_peak_108	16	.	BRG1	BRG1	BIN67
chr1	20604333	20604621	Bin67_BRG1_Brg1_peak_109	31	.	BRG1	BRG1	BIN67
chr1	20613839	20614184	Bin67_BRG1_Brg1_peak_110a	47	.	BRG1	BRG1	BIN67
chr1	20613839	20614184	Bin67_BRG1_Brg1_peak_110b	46	.	BRG1	BRG1	BIN67
chr1	20733000	20733173	Bin67_BRG1_Brg1_peak_111	32	.	BRG1	BRG1	BIN67
chr1	20733371	20733490	Bin67_BRG1_Brg1_peak_112	23	.	BRG1	BRG1	BIN67
chr1	20785483	20785868	Bin67_BRG1_Brg1_peak_113	26	.	BRG1	BRG1	BIN67
chr1	20847991	20848442	Bin67_BRG1_Brg1_peak_114	47	.	BRG1	BRG1	BIN67
chr1	20896849	20896939	Bin67_BRG1_Brg1_peak_115	14	.	BRG1	BRG1	BIN67
chr1	21022218	21022749	Bin67_BRG1_Brg1_peak_116	96	.	BRG1	BRG1	BIN67
chr1	21091199	21091298	Bin67_BRG1_Brg1_peak_117	40	.	BRG1	BRG1	BIN67
chr1	21149545	21149904	Bin67_BRG1_Brg1_peak_118	46	.	BRG1	BRG1	BIN67
chr1	21324644	21324898	Bin67_BRG1_Brg1_peak_119	90	.	BRG1	BRG1	BIN67
chr1	21379290	21379765	Bin67_BRG1_Brg1_peak_120	34	.	BRG1	BRG1	BIN67
chr1	21466441	21466685	Bin67_BRG1_Brg1_peak_121	40	.	BRG1	BRG1	BIN67
chr1	21638746	21639059	Bin67_BRG1_Brg1_peak_122a	40	.	BRG1	BRG1	BIN67
chr1	21638746	21639059	Bin67_BRG1_Brg1_peak_122b	57	.	BRG1	BRG1	BIN67
chr1	21764781	21764913	Bin67_BRG1_Brg1_peak_123	55	.	BRG1	BRG1	BIN67
chr1	21783315	21783548	Bin67_BRG1_Brg1_peak_124	33	.	BRG1	BRG1	BIN67
chr1	21783754	21784052	Bin67_BRG1_Brg1_peak_125	30	.	BRG1	BRG1	BIN67
chr1	22025817	22026325	Bin67_BRG1_Brg1_peak_126a	55	.	BRG1	BRG1	BIN67
chr1	22025817	22026325	Bin67_BRG1_Brg1_peak_126b	86	.	BRG1	BRG1	BIN67
chr1	22428874	22428978	Bin67_BRG1_Brg1_peak_127	13	.	BRG1	BRG1	BIN67
chr1	22451780	22451881	Bin67_BRG1_Brg1_peak_128	34	.	BRG1	BRG1	BIN67
chr1	22452409	22452505	Bin67_BRG1_Brg1_peak_129	15	.	BRG1	BRG1	BIN67
chr1	22735413	22735541	Bin67_BRG1_Brg1_peak_130	24	.	BRG1	BRG1	BIN67
chr1	22832155	22832588	Bin67_BRG1_Brg1_peak_131a	39	.	BRG1	BRG1	BIN67
chr1	22832155	22832588	Bin67_BRG1_Brg1_peak_131b	55	.	BRG1	BRG1	BIN67
chr1	23019362	23019497	Bin67_BRG1_Brg1_peak_132	13	.	BRG1	BRG1	BIN67
chr1	23101607	23101858	Bin67_BRG1_Brg1_peak_133	38	.	BRG1	BRG1	BIN67
chr1	23189012	23189134	Bin67_BRG1_Brg1_peak_134	31	.	BRG1	BRG1	BIN67
chr1	23196774	23197030	Bin67_BRG1_Brg1_peak_135	96	.	BRG1	BRG1	BIN67
chr1	23484103	23484293	Bin67_BRG1_Brg1_peak_136	28	.	BRG1	BRG1	BIN67
chr1	23550110	23550204	Bin67_BRG1_Brg1_peak_137	16	.	BRG1	BRG1	BIN67
chr1	23559485	23559700	Bin67_BRG1_Brg1_peak_138	20	.	BRG1	BRG1	BIN67
chr1	23562031	23562642	Bin67_BRG1_Brg1_peak_139	55	.	BRG1	BRG1	BIN67
chr1	23564166	23564754	Bin67_BRG1_Brg1_peak_140	46	.	BRG1	BRG1	BIN67
chr1	23576992	23577519	Bin67_BRG1_Brg1_peak_141a	40	.	BRG1	BRG1	BIN67
chr1	23576992	23577519	Bin67_BRG1_Brg1_peak_141b	43	.	BRG1	BRG1	BIN67
chr1	23637379	23637493	Bin67_BRG1_Brg1_peak_142	17	.	BRG1	BRG1	BIN67
chr1	23691843	23692182	Bin67_BRG1_Brg1_peak_143	25	.	BRG1	BRG1	BIN67
chr1	23779785	23780262	Bin67_BRG1_Brg1_peak_144	84	.	BRG1	BRG1	BIN67
chr1	23868108	23868207	Bin67_BRG1_Brg1_peak_145	17	.	BRG1	BRG1	BIN67
chr1	23981367	23981531	Bin67_BRG1_Brg1_peak_146	14	.	BRG1	BRG1	BIN67
chr1	23984527	23985003	Bin67_BRG1_Brg1_peak_147	74	.	BRG1	BRG1	BIN67
chr1	24018436	24018989	Bin67_BRG1_Brg1_peak_148	31	.	BRG1	BRG1	BIN67
chr1	24046407	24046566	Bin67_BRG1_Brg1_peak_149	25	.	BRG1	BRG1	BIN67
chr1	24117714	24117936	Bin67_BRG1_Brg1_peak_150	48	.	BRG1	BRG1	BIN67
chr1	24266462	24267075	Bin67_BRG1_Brg1_peak_151	19	.	BRG1	BRG1	BIN67
chr1	24294539	24294819	Bin67_BRG1_Brg1_peak_152	32	.	BRG1	BRG1	BIN67
chr1	24363303	24363441	Bin67_BRG1_Brg1_peak_153	19	.	BRG1	BRG1	BIN67
chr1	24365392	24365494	Bin67_BRG1_Brg1_peak_154	32	.	BRG1	BRG1	BIN67
chr1	24392090	24392326	Bin67_BRG1_Brg1_peak_155	40	.	BRG1	BRG1	BIN67
chr1	24412148	24412545	Bin67_BRG1_Brg1_peak_156	33	.	BRG1	BRG1	BIN67
chr1	24562196	24562392	Bin67_BRG1_Brg1_peak_157	32	.	BRG1	BRG1	BIN67
chr1	24643075	24643287	Bin67_BRG1_Brg1_peak_158	62	.	BRG1	BRG1	BIN67
chr1	24683771	24684158	Bin67_BRG1_Brg1_peak_159	40	.	BRG1	BRG1	BIN67
chr1	25430316	25430671	Bin67_BRG1_Brg1_peak_160	37	.	BRG1	BRG1	BIN67
chr1	25859406	25859734	Bin67_BRG1_Brg1_peak_161	23	.	BRG1	BRG1	BIN67
chr1	25890518	25890784	Bin67_BRG1_Brg1_peak_162	17	.	BRG1	BRG1	BIN67
chr1	25892278	25892871	Bin67_BRG1_Brg1_peak_163a	63	.	BRG1	BRG1	BIN67
chr1	25892278	25892871	Bin67_BRG1_Brg1_peak_163b	64	.	BRG1	BRG1	BIN67
chr1	26123343	26123636	Bin67_BRG1_Brg1_peak_164	86	.	BRG1	BRG1	BIN67
chr1	26237729	26237858	Bin67_BRG1_Brg1_peak_165	19	.	BRG1	BRG1	BIN67
chr1	26351171	26351595	Bin67_BRG1_Brg1_peak_166	32	.	BRG1	BRG1	BIN67
chr1	26378096	26378452	Bin67_BRG1_Brg1_peak_167	40	.	BRG1	BRG1	BIN67
chr1	26404911	26405079	Bin67_BRG1_Brg1_peak_168	32	.	BRG1	BRG1	BIN67
chr1	26531289	26531716	Bin67_BRG1_Brg1_peak_169	31	.	BRG1	BRG1	BIN67
chr1	26692856	26692977	Bin67_BRG1_Brg1_peak_170	13	.	BRG1	BRG1	BIN67
chr1	26698108	26698270	Bin67_BRG1_Brg1_peak_171	16	.	BRG1	BRG1	BIN67
chr1	26723348	26723677	Bin67_BRG1_Brg1_peak_172	40	.	BRG1	BRG1	BIN67
chr1	26771835	26772192	Bin67_BRG1_Brg1_peak_173	64	.	BRG1	BRG1	BIN67
chr1	26787178	26787276	Bin67_BRG1_Brg1_peak_174	24	.	BRG1	BRG1	BIN67
chr1	26787963	26788101	Bin67_BRG1_Brg1_peak_175	21	.	BRG1	BRG1	BIN67
chr1	26849248	26849573	Bin67_BRG1_Brg1_peak_176	39	.	BRG1	BRG1	BIN67
chr1	26861966	26862312	Bin67_BRG1_Brg1_peak_177	32	.	BRG1	BRG1	BIN67
chr1	26865152	26865463	Bin67_BRG1_Brg1_peak_178	53	.	BRG1	BRG1	BIN67
chr1	26990973	26991357	Bin67_BRG1_Brg1_peak_179	19	.	BRG1	BRG1	BIN67
chr1	27012961	27013346	Bin67_BRG1_Brg1_peak_180	124	.	BRG1	BRG1	BIN67
chr1	27046054	27046189	Bin67_BRG1_Brg1_peak_181	30	.	BRG1	BRG1	BIN67
chr1	27099621	27099761	Bin67_BRG1_Brg1_peak_182	17	.	BRG1	BRG1	BIN67
chr1	27166576	27166748	Bin67_BRG1_Brg1_peak_183	32	.	BRG1	BRG1	BIN67
chr1	27366784	27367032	Bin67_BRG1_Brg1_peak_184	27	.	BRG1	BRG1	BIN67
chr1	27542424	27542613	Bin67_BRG1_Brg1_peak_185	76	.	BRG1	BRG1	BIN67
chr1	27563986	27564079	Bin67_BRG1_Brg1_peak_186	13	.	BRG1	BRG1	BIN67
chr1	27650733	27650815	Bin67_BRG1_Brg1_peak_187	20	.	BRG1	BRG1	BIN67
chr1	27672492	27672760	Bin67_BRG1_Brg1_peak_188	28	.	BRG1	BRG1	BIN67
chr1	27773099	27773211	Bin67_BRG1_Brg1_peak_189	29	.	BRG1	BRG1	BIN67
chr1	27773724	27773820	Bin67_BRG1_Brg1_peak_190	19	.	BRG1	BRG1	BIN67
chr1	27915055	27915164	Bin67_BRG1_Brg1_peak_191	25	.	BRG1	BRG1	BIN67
chr1	28099361	28099517	Bin67_BRG1_Brg1_peak_192	16	.	BRG1	BRG1	BIN67
chr1	28247204	28247479	Bin67_BRG1_Brg1_peak_193	42	.	BRG1	BRG1	BIN67
chr1	28437292	28438376	Bin67_BRG1_Brg1_peak_194a	119	.	BRG1	BRG1	BIN67
chr1	28437292	28438376	Bin67_BRG1_Brg1_peak_194b	48	.	BRG1	BRG1	BIN67
chr1	28439049	28439717	Bin67_BRG1_Brg1_peak_195	36	.	BRG1	BRG1	BIN67
chr1	28509284	28509420	Bin67_BRG1_Brg1_peak_196	23	.	BRG1	BRG1	BIN67
chr1	28513666	28513886	Bin67_BRG1_Brg1_peak_197	64	.	BRG1	BRG1	BIN67
chr1	28515335	28515444	Bin67_BRG1_Brg1_peak_198	13	.	BRG1	BRG1	BIN67
chr1	28517895	28517997	Bin67_BRG1_Brg1_peak_199	19	.	BRG1	BRG1	BIN67
chr1	28601570	28602044	Bin67_BRG1_Brg1_peak_200	39	.	BRG1	BRG1	BIN67
chr1	28648287	28648395	Bin67_BRG1_Brg1_peak_201	52	.	BRG1	BRG1	BIN67
chr1	28751153	28751500	Bin67_BRG1_Brg1_peak_202	39	.	BRG1	BRG1	BIN67
chr1	28860109	28860473	Bin67_BRG1_Brg1_peak_203	48	.	BRG1	BRG1	BIN67
chr1	28886832	28887280	Bin67_BRG1_Brg1_peak_204	24	.	BRG1	BRG1	BIN67
chr1	28972203	28972432	Bin67_BRG1_Brg1_peak_205	17	.	BRG1	BRG1	BIN67
chr1	29570086	29570459	Bin67_BRG1_Brg1_peak_206	124	.	BRG1	BRG1	BIN67
chr1	29973959	29974666	Bin67_BRG1_Brg1_peak_207a	200	.	BRG1	BRG1	BIN67
chr1	29973959	29974666	Bin67_BRG1_Brg1_peak_207b	97	.	BRG1	BRG1	BIN67
chr1	30522960	30523107	Bin67_BRG1_Brg1_peak_208	32	.	BRG1	BRG1	BIN67
chr1	30749013	30749129	Bin67_BRG1_Brg1_peak_209	17	.	BRG1	BRG1	BIN67
chr1	30824049	30824189	Bin67_BRG1_Brg1_peak_210	24	.	BRG1	BRG1	BIN67
chr1	30933954	30934091	Bin67_BRG1_Brg1_peak_211	13	.	BRG1	BRG1	BIN67
chr1	30934360	30934560	Bin67_BRG1_Brg1_peak_212	38	.	BRG1	BRG1	BIN67
chr1	30964716	30964838	Bin67_BRG1_Brg1_peak_213	22	.	BRG1	BRG1	BIN67
chr1	30966914	30967171	Bin67_BRG1_Brg1_peak_214	53	.	BRG1	BRG1	BIN67
chr1	30990944	30991034	Bin67_BRG1_Brg1_peak_215	23	.	BRG1	BRG1	BIN67
chr1	31010732	31010903	Bin67_BRG1_Brg1_peak_216	24	.	BRG1	BRG1	BIN67
chr1	31025162	31025359	Bin67_BRG1_Brg1_peak_217	40	.	BRG1	BRG1	BIN67
chr1	31029013	31029179	Bin67_BRG1_Brg1_peak_218	31	.	BRG1	BRG1	BIN67
chr1	31033685	31033823	Bin67_BRG1_Brg1_peak_219	25	.	BRG1	BRG1	BIN67
chr1	31038345	31038539	Bin67_BRG1_Brg1_peak_220	17	.	BRG1	BRG1	BIN67
chr1	31154776	31154860	Bin67_BRG1_Brg1_peak_221	21	.	BRG1	BRG1	BIN67
chr1	31170811	31171042	Bin67_BRG1_Brg1_peak_222	49	.	BRG1	BRG1	BIN67
chr1	31244293	31244475	Bin67_BRG1_Brg1_peak_223	21	.	BRG1	BRG1	BIN67
chr1	31397223	31397519	Bin67_BRG1_Brg1_peak_224	62	.	BRG1	BRG1	BIN67
chr1	31422574	31422812	Bin67_BRG1_Brg1_peak_225	100	.	BRG1	BRG1	BIN67
chr1	31520925	31521082	Bin67_BRG1_Brg1_peak_226	14	.	BRG1	BRG1	BIN67
chr1	31531205	31531776	Bin67_BRG1_Brg1_peak_227	63	.	BRG1	BRG1	BIN67
chr1	31549089	31549336	Bin67_BRG1_Brg1_peak_228	34	.	BRG1	BRG1	BIN67
chr1	31562903	31563105	Bin67_BRG1_Brg1_peak_229	15	.	BRG1	BRG1	BIN67
chr1	31573965	31574047	Bin67_BRG1_Brg1_peak_230	40	.	BRG1	BRG1	BIN67
chr1	31715325	31715461	Bin67_BRG1_Brg1_peak_231	29	.	BRG1	BRG1	BIN67
chr1	31931749	31932077	Bin67_BRG1_Brg1_peak_232	46	.	BRG1	BRG1	BIN67
chr1	32014591	32014760	Bin67_BRG1_Brg1_peak_233	40	.	BRG1	BRG1	BIN67
chr1	32062563	32062779	Bin67_BRG1_Brg1_peak_234	24	.	BRG1	BRG1	BIN67
chr1	32108037	32108229	Bin67_BRG1_Brg1_peak_235	19	.	BRG1	BRG1	BIN67
chr1	32133425	32133624	Bin67_BRG1_Brg1_peak_236	39	.	BRG1	BRG1	BIN67
chr1	32151483	32151617	Bin67_BRG1_Brg1_peak_237	17	.	BRG1	BRG1	BIN67
chr1	32235990	32236277	Bin67_BRG1_Brg1_peak_238	38	.	BRG1	BRG1	BIN67
chr1	32448464	32448964	Bin67_BRG1_Brg1_peak_239	76	.	BRG1	BRG1	BIN67
chr1	32494535	32494833	Bin67_BRG1_Brg1_peak_240	24	.	BRG1	BRG1	BIN67
chr1	32650996	32651078	Bin67_BRG1_Brg1_peak_241	25	.	BRG1	BRG1	BIN67
chr1	32760315	32760542	Bin67_BRG1_Brg1_peak_242	48	.	BRG1	BRG1	BIN67
chr1	32795937	32796101	Bin67_BRG1_Brg1_peak_243	31	.	BRG1	BRG1	BIN67
chr1	32886574	32886672	Bin67_BRG1_Brg1_peak_244	17	.	BRG1	BRG1	BIN67
chr1	32989147	32989448	Bin67_BRG1_Brg1_peak_245	40	.	BRG1	BRG1	BIN67
chr1	33047979	33048192	Bin67_BRG1_Brg1_peak_246	28	.	BRG1	BRG1	BIN67
chr1	33188877	33189062	Bin67_BRG1_Brg1_peak_247	27	.	BRG1	BRG1	BIN67
chr1	33458513	33458663	Bin67_BRG1_Brg1_peak_248	13	.	BRG1	BRG1	BIN67
chr1	33460066	33460348	Bin67_BRG1_Brg1_peak_249	32	.	BRG1	BRG1	BIN67
chr1	33763342	33763505	Bin67_BRG1_Brg1_peak_250	24	.	BRG1	BRG1	BIN67
chr1	34100873	34101260	Bin67_BRG1_Brg1_peak_251	32	.	BRG1	BRG1	BIN67
chr1	34763293	34763744	Bin67_BRG1_Brg1_peak_252	32	.	BRG1	BRG1	BIN67
chr1	34806412	34806550	Bin67_BRG1_Brg1_peak_253	32	.	BRG1	BRG1	BIN67
chr1	35031778	35031957	Bin67_BRG1_Brg1_peak_254	65	.	BRG1	BRG1	BIN67
chr1	35177429	35177527	Bin67_BRG1_Brg1_peak_255	17	.	BRG1	BRG1	BIN67
chr1	35268919	35269001	Bin67_BRG1_Brg1_peak_256	29	.	BRG1	BRG1	BIN67
chr1	35641712	35641821	Bin67_BRG1_Brg1_peak_257	16	.	BRG1	BRG1	BIN67
chr1	35718885	35719054	Bin67_BRG1_Brg1_peak_258	13	.	BRG1	BRG1	BIN67
chr1	36150779	36151159	Bin67_BRG1_Brg1_peak_259	39	.	BRG1	BRG1	BIN67
chr1	36155672	36155799	Bin67_BRG1_Brg1_peak_260	14	.	BRG1	BRG1	BIN67
chr1	36290873	36291129	Bin67_BRG1_Brg1_peak_261	40	.	BRG1	BRG1	BIN67
chr1	36300000	36300169	Bin67_BRG1_Brg1_peak_262	13	.	BRG1	BRG1	BIN67
chr1	36373687	36373870	Bin67_BRG1_Brg1_peak_263	17	.	BRG1	BRG1	BIN67
chr1	36374594	36374924	Bin67_BRG1_Brg1_peak_264	82	.	BRG1	BRG1	BIN67
chr1	36386163	36386941	Bin67_BRG1_Brg1_peak_265a	34	.	BRG1	BRG1	BIN67
chr1	36386163	36386941	Bin67_BRG1_Brg1_peak_265b	79	.	BRG1	BRG1	BIN67
chr1	36387179	36387502	Bin67_BRG1_Brg1_peak_266	19	.	BRG1	BRG1	BIN67
chr1	36450626	36450728	Bin67_BRG1_Brg1_peak_267	23	.	BRG1	BRG1	BIN67
chr1	37471680	37472081	Bin67_BRG1_Brg1_peak_268	45	.	BRG1	BRG1	BIN67
chr1	37499092	37499188	Bin67_BRG1_Brg1_peak_269	31	.	BRG1	BRG1	BIN67
chr1	37514820	37515066	Bin67_BRG1_Brg1_peak_270	31	.	BRG1	BRG1	BIN67
chr1	37534324	37534920	Bin67_BRG1_Brg1_peak_271	57	.	BRG1	BRG1	BIN67
chr1	38451611	38451708	Bin67_BRG1_Brg1_peak_272	17	.	BRG1	BRG1	BIN67
chr1	38873312	38873424	Bin67_BRG1_Brg1_peak_273	52	.	BRG1	BRG1	BIN67
chr1	38961647	38961780	Bin67_BRG1_Brg1_peak_274	21	.	BRG1	BRG1	BIN67
chr1	38992281	38992502	Bin67_BRG1_Brg1_peak_275	25	.	BRG1	BRG1	BIN67
chr1	39026171	39026446	Bin67_BRG1_Brg1_peak_276	34	.	BRG1	BRG1	BIN67
chr1	39084075	39084155	Bin67_BRG1_Brg1_peak_277	17	.	BRG1	BRG1	BIN67
chr1	39103543	39103645	Bin67_BRG1_Brg1_peak_278	17	.	BRG1	BRG1	BIN67
chr1	39133058	39133341	Bin67_BRG1_Brg1_peak_279	49	.	BRG1	BRG1	BIN67
chr1	39142525	39142831	Bin67_BRG1_Brg1_peak_280	17	.	BRG1	BRG1	BIN67
chr1	39149714	39149796	Bin67_BRG1_Brg1_peak_281	17	.	BRG1	BRG1	BIN67
chr1	39154721	39155182	Bin67_BRG1_Brg1_peak_282	31	.	BRG1	BRG1	BIN67
chr1	39158713	39159023	Bin67_BRG1_Brg1_peak_283	23	.	BRG1	BRG1	BIN67
chr1	39178625	39178897	Bin67_BRG1_Brg1_peak_284	68	.	BRG1	BRG1	BIN67
chr1	39183852	39184204	Bin67_BRG1_Brg1_peak_285a	19	.	BRG1	BRG1	BIN67
chr1	39183852	39184204	Bin67_BRG1_Brg1_peak_285b	55	.	BRG1	BRG1	BIN67
chr1	39185747	39186022	Bin67_BRG1_Brg1_peak_286	48	.	BRG1	BRG1	BIN67
chr1	39191837	39192698	Bin67_BRG1_Brg1_peak_287a	49	.	BRG1	BRG1	BIN67
chr1	39191837	39192698	Bin67_BRG1_Brg1_peak_287b	80	.	BRG1	BRG1	BIN67
chr1	39191837	39192698	Bin67_BRG1_Brg1_peak_287c	56	.	BRG1	BRG1	BIN67
chr1	39191837	39192698	Bin67_BRG1_Brg1_peak_287d	90	.	BRG1	BRG1	BIN67
chr1	39213820	39214639	Bin67_BRG1_Brg1_peak_288	29	.	BRG1	BRG1	BIN67
chr1	39216533	39216693	Bin67_BRG1_Brg1_peak_289	23	.	BRG1	BRG1	BIN67
chr1	39391927	39392192	Bin67_BRG1_Brg1_peak_290	35	.	BRG1	BRG1	BIN67
chr1	39398114	39399357	Bin67_BRG1_Brg1_peak_291a	98	.	BRG1	BRG1	BIN67
chr1	39398114	39399357	Bin67_BRG1_Brg1_peak_291b	32	.	BRG1	BRG1	BIN67
chr1	39406500	39406709	Bin67_BRG1_Brg1_peak_292	23	.	BRG1	BRG1	BIN67
chr1	39574746	39574870	Bin67_BRG1_Brg1_peak_293	24	.	BRG1	BRG1	BIN67
chr1	39606443	39606613	Bin67_BRG1_Brg1_peak_294	41	.	BRG1	BRG1	BIN67
chr1	39799788	39800126	Bin67_BRG1_Brg1_peak_295	64	.	BRG1	BRG1	BIN67
chr1	40040244	40040415	Bin67_BRG1_Brg1_peak_296	24	.	BRG1	BRG1	BIN67
chr1	40162910	40163110	Bin67_BRG1_Brg1_peak_297	13	.	BRG1	BRG1	BIN67
chr1	40392084	40392342	Bin67_BRG1_Brg1_peak_298	80	.	BRG1	BRG1	BIN67
chr1	40531506	40531814	Bin67_BRG1_Brg1_peak_299	17	.	BRG1	BRG1	BIN67
chr1	40709026	40709176	Bin67_BRG1_Brg1_peak_300	22	.	BRG1	BRG1	BIN67
chr1	40711560	40711811	Bin67_BRG1_Brg1_peak_301	24	.	BRG1	BRG1	BIN67
chr1	40849300	40849471	Bin67_BRG1_Brg1_peak_302	17	.	BRG1	BRG1	BIN67
chr1	40877789	40878028	Bin67_BRG1_Brg1_peak_303	17	.	BRG1	BRG1	BIN67
chr1	40967619	40968096	Bin67_BRG1_Brg1_peak_304	72	.	BRG1	BRG1	BIN67
chr1	40979766	40979895	Bin67_BRG1_Brg1_peak_305	33	.	BRG1	BRG1	BIN67
chr1	41109493	41110057	Bin67_BRG1_Brg1_peak_306a	151	.	BRG1	BRG1	BIN67
chr1	41109493	41110057	Bin67_BRG1_Brg1_peak_306b	66	.	BRG1	BRG1	BIN67
chr1	41432759	41433114	Bin67_BRG1_Brg1_peak_307	43	.	BRG1	BRG1	BIN67
chr1	41504261	41504476	Bin67_BRG1_Brg1_peak_308	65	.	BRG1	BRG1	BIN67
chr1	41665178	41665442	Bin67_BRG1_Brg1_peak_309	40	.	BRG1	BRG1	BIN67
chr1	41900796	41901044	Bin67_BRG1_Brg1_peak_310	24	.	BRG1	BRG1	BIN67
chr1	41902302	41902430	Bin67_BRG1_Brg1_peak_311	57	.	BRG1	BRG1	BIN67
chr1	41955586	41956019	Bin67_BRG1_Brg1_peak_312	42	.	BRG1	BRG1	BIN67
chr1	41957614	41957737	Bin67_BRG1_Brg1_peak_313	19	.	BRG1	BRG1	BIN67
chr1	42456733	42456907	Bin67_BRG1_Brg1_peak_314	32	.	BRG1	BRG1	BIN67
chr1	42530059	42530201	Bin67_BRG1_Brg1_peak_315	24	.	BRG1	BRG1	BIN67
chr1	42817499	42817598	Bin67_BRG1_Brg1_peak_316	18	.	BRG1	BRG1	BIN67
chr1	42924393	42924493	Bin67_BRG1_Brg1_peak_317	15	.	BRG1	BRG1	BIN67
chr1	42925612	42925694	Bin67_BRG1_Brg1_peak_318	13	.	BRG1	BRG1	BIN67
chr1	42940866	42941905	Bin67_BRG1_Brg1_peak_319	51	.	BRG1	BRG1	BIN67
chr1	42958919	42959146	Bin67_BRG1_Brg1_peak_320	17	.	BRG1	BRG1	BIN67
chr1	42967096	42967535	Bin67_BRG1_Brg1_peak_321a	44	.	BRG1	BRG1	BIN67
chr1	42967096	42967535	Bin67_BRG1_Brg1_peak_321b	59	.	BRG1	BRG1	BIN67
chr1	42999464	42999544	Bin67_BRG1_Brg1_peak_322	23	.	BRG1	BRG1	BIN67
chr1	43021873	43022106	Bin67_BRG1_Brg1_peak_323	17	.	BRG1	BRG1	BIN67
chr1	43294673	43294775	Bin67_BRG1_Brg1_peak_324	23	.	BRG1	BRG1	BIN67
chr1	43303055	43303238	Bin67_BRG1_Brg1_peak_325	32	.	BRG1	BRG1	BIN67
chr1	43358332	43358579	Bin67_BRG1_Brg1_peak_326	21	.	BRG1	BRG1	BIN67
chr1	43472758	43472930	Bin67_BRG1_Brg1_peak_327	19	.	BRG1	BRG1	BIN67
chr1	43523164	43523354	Bin67_BRG1_Brg1_peak_328	40	.	BRG1	BRG1	BIN67
chr1	43650027	43650125	Bin67_BRG1_Brg1_peak_329	33	.	BRG1	BRG1	BIN67
chr1	43688683	43688834	Bin67_BRG1_Brg1_peak_330	24	.	BRG1	BRG1	BIN67
chr1	43708034	43708168	Bin67_BRG1_Brg1_peak_331	16	.	BRG1	BRG1	BIN67
chr1	43711765	43711944	Bin67_BRG1_Brg1_peak_332	27	.	BRG1	BRG1	BIN67
chr1	43730340	43730553	Bin67_BRG1_Brg1_peak_333	17	.	BRG1	BRG1	BIN67
chr1	43822234	43822428	Bin67_BRG1_Brg1_peak_334	57	.	BRG1	BRG1	BIN67
chr1	43835611	43835724	Bin67_BRG1_Brg1_peak_335	24	.	BRG1	BRG1	BIN67
chr1	43868556	43868719	Bin67_BRG1_Brg1_peak_336	24	.	BRG1	BRG1	BIN67
chr1	43946229	43946382	Bin67_BRG1_Brg1_peak_337	18	.	BRG1	BRG1	BIN67
chr1	43969812	43969950	Bin67_BRG1_Brg1_peak_338	17	.	BRG1	BRG1	BIN67
chr1	43974684	43974926	Bin67_BRG1_Brg1_peak_339	23	.	BRG1	BRG1	BIN67
chr1	44327890	44328166	Bin67_BRG1_Brg1_peak_340	40	.	BRG1	BRG1	BIN67
chr1	44355064	44355169	Bin67_BRG1_Brg1_peak_341	23	.	BRG1	BRG1	BIN67
chr1	44485589	44485716	Bin67_BRG1_Brg1_peak_342	23	.	BRG1	BRG1	BIN67
chr1	44532073	44532258	Bin67_BRG1_Brg1_peak_343	73	.	BRG1	BRG1	BIN67
chr1	44673900	44674031	Bin67_BRG1_Brg1_peak_344	27	.	BRG1	BRG1	BIN67
chr1	44674227	44674470	Bin67_BRG1_Brg1_peak_345	100	.	BRG1	BRG1	BIN67
chr1	44707321	44707977	Bin67_BRG1_Brg1_peak_346	86	.	BRG1	BRG1	BIN67
chr1	44730620	44731461	Bin67_BRG1_Brg1_peak_347a	55	.	BRG1	BRG1	BIN67
chr1	44730620	44731461	Bin67_BRG1_Brg1_peak_347b	50	.	BRG1	BRG1	BIN67
chr1	44739626	44739830	Bin67_BRG1_Brg1_peak_348	23	.	BRG1	BRG1	BIN67
chr1	44799845	44800195	Bin67_BRG1_Brg1_peak_349	66	.	BRG1	BRG1	BIN67
chr1	44807069	44807434	Bin67_BRG1_Brg1_peak_350	40	.	BRG1	BRG1	BIN67
chr1	45303872	45304044	Bin67_BRG1_Brg1_peak_351	24	.	BRG1	BRG1	BIN67
chr1	45339664	45340565	Bin67_BRG1_Brg1_peak_352	44	.	BRG1	BRG1	BIN67
chr1	45348335	45348546	Bin67_BRG1_Brg1_peak_353	32	.	BRG1	BRG1	BIN67
chr1	45583458	45583721	Bin67_BRG1_Brg1_peak_354	38	.	BRG1	BRG1	BIN67
chr1	45584762	45584846	Bin67_BRG1_Brg1_peak_355	13	.	BRG1	BRG1	BIN67
chr1	45686795	45687282	Bin67_BRG1_Brg1_peak_356	57	.	BRG1	BRG1	BIN67
chr1	45802928	45803410	Bin67_BRG1_Brg1_peak_357	44	.	BRG1	BRG1	BIN67
chr1	45872202	45872333	Bin67_BRG1_Brg1_peak_358	31	.	BRG1	BRG1	BIN67
chr1	45892324	45892493	Bin67_BRG1_Brg1_peak_359	25	.	BRG1	BRG1	BIN67
chr1	45929296	45929548	Bin67_BRG1_Brg1_peak_360	23	.	BRG1	BRG1	BIN67
chr1	46042129	46042229	Bin67_BRG1_Brg1_peak_361	22	.	BRG1	BRG1	BIN67
chr1	46132841	46133084	Bin67_BRG1_Brg1_peak_362	21	.	BRG1	BRG1	BIN67
chr1	46183480	46183578	Bin67_BRG1_Brg1_peak_363	17	.	BRG1	BRG1	BIN67
chr1	46306484	46306588	Bin67_BRG1_Brg1_peak_364	37	.	BRG1	BRG1	BIN67
chr1	46340809	46341037	Bin67_BRG1_Brg1_peak_365	40	.	BRG1	BRG1	BIN67
chr1	46604176	46604369	Bin67_BRG1_Brg1_peak_366	25	.	BRG1	BRG1	BIN67
chr1	46611905	46612000	Bin67_BRG1_Brg1_peak_367	17	.	BRG1	BRG1	BIN67
chr1	46719239	46719377	Bin67_BRG1_Brg1_peak_368	17	.	BRG1	BRG1	BIN67
chr1	46757163	46757488	Bin67_BRG1_Brg1_peak_369	24	.	BRG1	BRG1	BIN67
chr1	47314239	47314582	Bin67_BRG1_Brg1_peak_370	94	.	BRG1	BRG1	BIN67
chr1	47334042	47334448	Bin67_BRG1_Brg1_peak_371	37	.	BRG1	BRG1	BIN67
chr1	47334821	47334962	Bin67_BRG1_Brg1_peak_372	20	.	BRG1	BRG1	BIN67
chr1	47555078	47555390	Bin67_BRG1_Brg1_peak_373	57	.	BRG1	BRG1	BIN67
chr1	47569867	47569968	Bin67_BRG1_Brg1_peak_374	23	.	BRG1	BRG1	BIN67
chr1	47696953	47697125	Bin67_BRG1_Brg1_peak_375	29	.	BRG1	BRG1	BIN67
chr1	48007157	48007481	Bin67_BRG1_Brg1_peak_376	47	.	BRG1	BRG1	BIN67
chr1	48070229	48070318	Bin67_BRG1_Brg1_peak_377	38	.	BRG1	BRG1	BIN67
chr1	48494642	48494732	Bin67_BRG1_Brg1_peak_378	23	.	BRG1	BRG1	BIN67
chr1	48878667	48878824	Bin67_BRG1_Brg1_peak_379	31	.	BRG1	BRG1	BIN67
chr1	50048061	50048173	Bin67_BRG1_Brg1_peak_380	31	.	BRG1	BRG1	BIN67
chr1	50603382	50603752	Bin67_BRG1_Brg1_peak_381	55	.	BRG1	BRG1	BIN67
chr1	51063214	51063306	Bin67_BRG1_Brg1_peak_382	24	.	BRG1	BRG1	BIN67
chr1	51214451	51214641	Bin67_BRG1_Brg1_peak_383	40	.	BRG1	BRG1	BIN67
chr1	51557976	51558896	Bin67_BRG1_Brg1_peak_384	195	.	BRG1	BRG1	BIN67
chr1	51569470	51569813	Bin67_BRG1_Brg1_peak_385	38	.	BRG1	BRG1	BIN67
chr1	51622339	51622709	Bin67_BRG1_Brg1_peak_386a	40	.	BRG1	BRG1	BIN67
chr1	51622339	51622709	Bin67_BRG1_Brg1_peak_386b	24	.	BRG1	BRG1	BIN67
chr1	51661186	51661380	Bin67_BRG1_Brg1_peak_387	24	.	BRG1	BRG1	BIN67
chr1	51898317	51898401	Bin67_BRG1_Brg1_peak_388	23	.	BRG1	BRG1	BIN67
chr1	52055336	52055633	Bin67_BRG1_Brg1_peak_389	60	.	BRG1	BRG1	BIN67
chr1	52286825	52286934	Bin67_BRG1_Brg1_peak_390	17	.	BRG1	BRG1	BIN67
chr1	52404684	52404850	Bin67_BRG1_Brg1_peak_391	21	.	BRG1	BRG1	BIN67
chr1	52670010	52670185	Bin67_BRG1_Brg1_peak_392	32	.	BRG1	BRG1	BIN67
chr1	52703195	52703590	Bin67_BRG1_Brg1_peak_393	29	.	BRG1	BRG1	BIN67
chr1	53089578	53089796	Bin67_BRG1_Brg1_peak_394	34	.	BRG1	BRG1	BIN67
chr1	53381958	53382177	Bin67_BRG1_Brg1_peak_395	40	.	BRG1	BRG1	BIN67
chr1	53413495	53413669	Bin67_BRG1_Brg1_peak_396	17	.	BRG1	BRG1	BIN67
chr1	53838314	53838579	Bin67_BRG1_Brg1_peak_397	24	.	BRG1	BRG1	BIN67
chr1	53896796	53897002	Bin67_BRG1_Brg1_peak_398	48	.	BRG1	BRG1	BIN67
chr1	53945656	53945765	Bin67_BRG1_Brg1_peak_399	18	.	BRG1	BRG1	BIN67
chr1	54158141	54158416	Bin67_BRG1_Brg1_peak_400	63	.	BRG1	BRG1	BIN67
chr1	54229550	54229704	Bin67_BRG1_Brg1_peak_401	32	.	BRG1	BRG1	BIN67
chr1	54764618	54764824	Bin67_BRG1_Brg1_peak_402	15	.	BRG1	BRG1	BIN67
chr1	54811327	54811425	Bin67_BRG1_Brg1_peak_403	24	.	BRG1	BRG1	BIN67
chr1	54882342	54882581	Bin67_BRG1_Brg1_peak_404	18	.	BRG1	BRG1	BIN67
chr1	55081123	55081318	Bin67_BRG1_Brg1_peak_405	40	.	BRG1	BRG1	BIN67
chr1	55179102	55179232	Bin67_BRG1_Brg1_peak_406	17	.	BRG1	BRG1	BIN67
chr1	55280569	55280686	Bin67_BRG1_Brg1_peak_407	14	.	BRG1	BRG1	BIN67
chr1	55429051	55429502	Bin67_BRG1_Brg1_peak_408	320	.	BRG1	BRG1	BIN67
chr1	56457021	56457118	Bin67_BRG1_Brg1_peak_409	17	.	BRG1	BRG1	BIN67
chr1	56579616	56579727	Bin67_BRG1_Brg1_peak_410	13	.	BRG1	BRG1	BIN67
chr1	56688603	56688910	Bin67_BRG1_Brg1_peak_411	48	.	BRG1	BRG1	BIN67
chr1	58412188	58412445	Bin67_BRG1_Brg1_peak_412	45	.	BRG1	BRG1	BIN67
chr1	58573919	58574281	Bin67_BRG1_Brg1_peak_413	55	.	BRG1	BRG1	BIN67
chr1	58584507	58584798	Bin67_BRG1_Brg1_peak_414	55	.	BRG1	BRG1	BIN67
chr1	58727533	58727659	Bin67_BRG1_Brg1_peak_415	14	.	BRG1	BRG1	BIN67
chr1	58755464	58755759	Bin67_BRG1_Brg1_peak_416	104	.	BRG1	BRG1	BIN67
chr1	58816064	58816214	Bin67_BRG1_Brg1_peak_417	13	.	BRG1	BRG1	BIN67
chr1	58823498	58823893	Bin67_BRG1_Brg1_peak_418	66	.	BRG1	BRG1	BIN67
chr1	58848915	58849536	Bin67_BRG1_Brg1_peak_419	135	.	BRG1	BRG1	BIN67
chr1	58883391	58883499	Bin67_BRG1_Brg1_peak_420	40	.	BRG1	BRG1	BIN67
chr1	58933034	58933140	Bin67_BRG1_Brg1_peak_421	41	.	BRG1	BRG1	BIN67
chr1	59128345	59128498	Bin67_BRG1_Brg1_peak_422	18	.	BRG1	BRG1	BIN67
chr1	59143299	59143418	Bin67_BRG1_Brg1_peak_423	17	.	BRG1	BRG1	BIN67
chr1	59150994	59151301	Bin67_BRG1_Brg1_peak_424	57	.	BRG1	BRG1	BIN67
chr1	59484287	59484456	Bin67_BRG1_Brg1_peak_425	17	.	BRG1	BRG1	BIN67
chr1	59498972	59499072	Bin67_BRG1_Brg1_peak_426	17	.	BRG1	BRG1	BIN67
chr1	59499447	59499823	Bin67_BRG1_Brg1_peak_427	66	.	BRG1	BRG1	BIN67
chr1	59596171	59596273	Bin67_BRG1_Brg1_peak_428	23	.	BRG1	BRG1	BIN67
chr1	59596626	59596735	Bin67_BRG1_Brg1_peak_429	24	.	BRG1	BRG1	BIN67
chr1	59707255	59707392	Bin67_BRG1_Brg1_peak_430	48	.	BRG1	BRG1	BIN67
chr1	59730413	59730730	Bin67_BRG1_Brg1_peak_431	23	.	BRG1	BRG1	BIN67
chr1	59731095	59731352	Bin67_BRG1_Brg1_peak_432	40	.	BRG1	BRG1	BIN67
chr1	59814578	59814708	Bin67_BRG1_Brg1_peak_433	15	.	BRG1	BRG1	BIN67
chr1	60281456	60281821	Bin67_BRG1_Brg1_peak_434	43	.	BRG1	BRG1	BIN67
chr1	61078003	61078167	Bin67_BRG1_Brg1_peak_435	25	.	BRG1	BRG1	BIN67
chr1	61079788	61079899	Bin67_BRG1_Brg1_peak_436	16	.	BRG1	BRG1	BIN67
chr1	61141480	61141672	Bin67_BRG1_Brg1_peak_437	24	.	BRG1	BRG1	BIN67
chr1	61184335	61184636	Bin67_BRG1_Brg1_peak_438	15	.	BRG1	BRG1	BIN67
chr1	61242029	61242220	Bin67_BRG1_Brg1_peak_439	17	.	BRG1	BRG1	BIN67
chr1	61244119	61244380	Bin67_BRG1_Brg1_peak_440	86	.	BRG1	BRG1	BIN67
chr1	61270701	61271150	Bin67_BRG1_Brg1_peak_441	28	.	BRG1	BRG1	BIN67
chr1	61273502	61273695	Bin67_BRG1_Brg1_peak_442	24	.	BRG1	BRG1	BIN67
chr1	61277083	61277348	Bin67_BRG1_Brg1_peak_443	34	.	BRG1	BRG1	BIN67
chr1	61279695	61279921	Bin67_BRG1_Brg1_peak_444	29	.	BRG1	BRG1	BIN67
chr1	61282285	61282618	Bin67_BRG1_Brg1_peak_445	36	.	BRG1	BRG1	BIN67
chr1	61286004	61286321	Bin67_BRG1_Brg1_peak_446	44	.	BRG1	BRG1	BIN67
chr1	61318149	61318989	Bin67_BRG1_Brg1_peak_447a	30	.	BRG1	BRG1	BIN67
chr1	61318149	61318989	Bin67_BRG1_Brg1_peak_447b	36	.	BRG1	BRG1	BIN67
chr1	61338127	61338335	Bin67_BRG1_Brg1_peak_448	42	.	BRG1	BRG1	BIN67
chr1	61725189	61725505	Bin67_BRG1_Brg1_peak_449	57	.	BRG1	BRG1	BIN67
chr1	62122109	62122643	Bin67_BRG1_Brg1_peak_450	76	.	BRG1	BRG1	BIN67
chr1	62230882	62231244	Bin67_BRG1_Brg1_peak_451	122	.	BRG1	BRG1	BIN67
chr1	62436466	62436644	Bin67_BRG1_Brg1_peak_452	18	.	BRG1	BRG1	BIN67
chr1	62622040	62622176	Bin67_BRG1_Brg1_peak_453	21	.	BRG1	BRG1	BIN67
chr1	62688484	62688720	Bin67_BRG1_Brg1_peak_454	32	.	BRG1	BRG1	BIN67
chr1	62689682	62689830	Bin67_BRG1_Brg1_peak_455	17	.	BRG1	BRG1	BIN67
chr1	62725336	62725419	Bin67_BRG1_Brg1_peak_456	39	.	BRG1	BRG1	BIN67
chr1	64006981	64007191	Bin67_BRG1_Brg1_peak_457	24	.	BRG1	BRG1	BIN67
chr1	64172296	64172513	Bin67_BRG1_Brg1_peak_458	47	.	BRG1	BRG1	BIN67
chr1	64184314	64184462	Bin67_BRG1_Brg1_peak_459	32	.	BRG1	BRG1	BIN67
chr1	64343337	64343926	Bin67_BRG1_Brg1_peak_460a	35	.	BRG1	BRG1	BIN67
chr1	64343337	64343926	Bin67_BRG1_Brg1_peak_460b	111	.	BRG1	BRG1	BIN67
chr1	64344505	64344594	Bin67_BRG1_Brg1_peak_461	17	.	BRG1	BRG1	BIN67
chr1	64883230	64883327	Bin67_BRG1_Brg1_peak_462	17	.	BRG1	BRG1	BIN67
chr1	64898113	64898735	Bin67_BRG1_Brg1_peak_463	178	.	BRG1	BRG1	BIN67
chr1	65148915	65149068	Bin67_BRG1_Brg1_peak_464	23	.	BRG1	BRG1	BIN67
chr1	65177485	65177614	Bin67_BRG1_Brg1_peak_465	25	.	BRG1	BRG1	BIN67
chr1	65253970	65254280	Bin67_BRG1_Brg1_peak_466	30	.	BRG1	BRG1	BIN67
chr1	65420381	65420470	Bin67_BRG1_Brg1_peak_467	15	.	BRG1	BRG1	BIN67
chr1	65425792	65425963	Bin67_BRG1_Brg1_peak_468	47	.	BRG1	BRG1	BIN67
chr1	66542665	66543633	Bin67_BRG1_Brg1_peak_469	32	.	BRG1	BRG1	BIN67
chr1	66938734	66938838	Bin67_BRG1_Brg1_peak_470	14	.	BRG1	BRG1	BIN67
chr1	66944534	66945090	Bin67_BRG1_Brg1_peak_471a	106	.	BRG1	BRG1	BIN67
chr1	66944534	66945090	Bin67_BRG1_Brg1_peak_471b	169	.	BRG1	BRG1	BIN67
chr1	67347906	67348121	Bin67_BRG1_Brg1_peak_472	24	.	BRG1	BRG1	BIN67
chr1	67390229	67390515	Bin67_BRG1_Brg1_peak_473	163	.	BRG1	BRG1	BIN67
chr1	67404320	67404614	Bin67_BRG1_Brg1_peak_474	40	.	BRG1	BRG1	BIN67
chr1	67420235	67420342	Bin67_BRG1_Brg1_peak_475	24	.	BRG1	BRG1	BIN67
chr1	67552543	67552671	Bin67_BRG1_Brg1_peak_476	24	.	BRG1	BRG1	BIN67
chr1	67570321	67570939	Bin67_BRG1_Brg1_peak_477	60	.	BRG1	BRG1	BIN67
chr1	67646894	67646992	Bin67_BRG1_Brg1_peak_478	31	.	BRG1	BRG1	BIN67
chr1	67682788	67683777	Bin67_BRG1_Brg1_peak_479a	40	.	BRG1	BRG1	BIN67
chr1	67682788	67683777	Bin67_BRG1_Brg1_peak_479b	49	.	BRG1	BRG1	BIN67
chr1	67685154	67685474	Bin67_BRG1_Brg1_peak_480	32	.	BRG1	BRG1	BIN67
chr1	67686738	67686856	Bin67_BRG1_Brg1_peak_481	25	.	BRG1	BRG1	BIN67
chr1	67690298	67690382	Bin67_BRG1_Brg1_peak_482	17	.	BRG1	BRG1	BIN67
chr1	67713449	67713569	Bin67_BRG1_Brg1_peak_483	48	.	BRG1	BRG1	BIN67
chr1	67725061	67725153	Bin67_BRG1_Brg1_peak_484	46	.	BRG1	BRG1	BIN67
chr1	67749710	67750144	Bin67_BRG1_Brg1_peak_485	40	.	BRG1	BRG1	BIN67
chr1	68384320	68385193	Bin67_BRG1_Brg1_peak_486	43	.	BRG1	BRG1	BIN67
chr1	68497072	68497174	Bin67_BRG1_Brg1_peak_487	13	.	BRG1	BRG1	BIN67
chr1	70221617	70221737	Bin67_BRG1_Brg1_peak_488	17	.	BRG1	BRG1	BIN67
chr1	71081087	71081185	Bin67_BRG1_Brg1_peak_489	19	.	BRG1	BRG1	BIN67
chr1	75765710	75766140	Bin67_BRG1_Brg1_peak_490	93	.	BRG1	BRG1	BIN67
chr1	77322223	77322469	Bin67_BRG1_Brg1_peak_491	73	.	BRG1	BRG1	BIN67
chr1	77412244	77412608	Bin67_BRG1_Brg1_peak_492	14	.	BRG1	BRG1	BIN67
chr1	77473830	77474179	Bin67_BRG1_Brg1_peak_493	48	.	BRG1	BRG1	BIN67
chr1	77536814	77537246	Bin67_BRG1_Brg1_peak_494	40	.	BRG1	BRG1	BIN67
chr1	77539787	77539877	Bin67_BRG1_Brg1_peak_495	24	.	BRG1	BRG1	BIN67
chr1	77544061	77544219	Bin67_BRG1_Brg1_peak_496	21	.	BRG1	BRG1	BIN67
chr1	77605441	77605809	Bin67_BRG1_Brg1_peak_497	40	.	BRG1	BRG1	BIN67
chr1	77759390	77759605	Bin67_BRG1_Brg1_peak_498	32	.	BRG1	BRG1	BIN67
chr1	77888499	77888619	Bin67_BRG1_Brg1_peak_499	32	.	BRG1	BRG1	BIN67
chr1	78003059	78003458	Bin67_BRG1_Brg1_peak_500	36	.	BRG1	BRG1	BIN67
chr1	78003914	78004032	Bin67_BRG1_Brg1_peak_501	15	.	BRG1	BRG1	BIN67
chr1	78114275	78114513	Bin67_BRG1_Brg1_peak_502	54	.	BRG1	BRG1	BIN67
chr1	78339809	78340101	Bin67_BRG1_Brg1_peak_503	16	.	BRG1	BRG1	BIN67
chr1	81706858	81707229	Bin67_BRG1_Brg1_peak_504	46	.	BRG1	BRG1	BIN67
chr1	82565395	82565712	Bin67_BRG1_Brg1_peak_505	31	.	BRG1	BRG1	BIN67
chr1	82920641	82921005	Bin67_BRG1_Brg1_peak_506	29	.	BRG1	BRG1	BIN67
chr1	83960026	83960185	Bin67_BRG1_Brg1_peak_507	17	.	BRG1	BRG1	BIN67
chr1	84077739	84077906	Bin67_BRG1_Brg1_peak_508	23	.	BRG1	BRG1	BIN67
chr1	84103571	84103769	Bin67_BRG1_Brg1_peak_509	48	.	BRG1	BRG1	BIN67
chr1	84146388	84146800	Bin67_BRG1_Brg1_peak_510	29	.	BRG1	BRG1	BIN67
chr1	84353748	84354146	Bin67_BRG1_Brg1_peak_511	21	.	BRG1	BRG1	BIN67
chr1	84365438	84366103	Bin67_BRG1_Brg1_peak_512a	163	.	BRG1	BRG1	BIN67
chr1	84365438	84366103	Bin67_BRG1_Brg1_peak_512b	104	.	BRG1	BRG1	BIN67
chr1	84402528	84402608	Bin67_BRG1_Brg1_peak_513	13	.	BRG1	BRG1	BIN67
chr1	84506220	84506583	Bin67_BRG1_Brg1_peak_514	24	.	BRG1	BRG1	BIN67
chr1	84698388	84698801	Bin67_BRG1_Brg1_peak_515	86	.	BRG1	BRG1	BIN67
chr1	84834650	84835051	Bin67_BRG1_Brg1_peak_516	57	.	BRG1	BRG1	BIN67
chr1	84887794	84887966	Bin67_BRG1_Brg1_peak_517	17	.	BRG1	BRG1	BIN67
chr1	85201154	85201438	Bin67_BRG1_Brg1_peak_518	19	.	BRG1	BRG1	BIN67
chr1	85278758	85278987	Bin67_BRG1_Brg1_peak_519	23	.	BRG1	BRG1	BIN67
chr1	85289759	85289924	Bin67_BRG1_Brg1_peak_520	32	.	BRG1	BRG1	BIN67
chr1	85328905	85329063	Bin67_BRG1_Brg1_peak_521	17	.	BRG1	BRG1	BIN67
chr1	85344156	85344258	Bin67_BRG1_Brg1_peak_522	15	.	BRG1	BRG1	BIN67
chr1	85407094	85407310	Bin67_BRG1_Brg1_peak_523	40	.	BRG1	BRG1	BIN67
chr1	85495726	85495818	Bin67_BRG1_Brg1_peak_524	24	.	BRG1	BRG1	BIN67
chr1	85551143	85551281	Bin67_BRG1_Brg1_peak_525	17	.	BRG1	BRG1	BIN67
chr1	85607254	85607483	Bin67_BRG1_Brg1_peak_526	127	.	BRG1	BRG1	BIN67
chr1	85613218	85613308	Bin67_BRG1_Brg1_peak_527	20	.	BRG1	BRG1	BIN67
chr1	85622934	85623147	Bin67_BRG1_Brg1_peak_528	38	.	BRG1	BRG1	BIN67
chr1	86421901	86422127	Bin67_BRG1_Brg1_peak_529	32	.	BRG1	BRG1	BIN67
chr1	86704232	86704374	Bin67_BRG1_Brg1_peak_530	17	.	BRG1	BRG1	BIN67
chr1	86773563	86773753	Bin67_BRG1_Brg1_peak_531	32	.	BRG1	BRG1	BIN67
chr1	86793178	86793528	Bin67_BRG1_Brg1_peak_532a	30	.	BRG1	BRG1	BIN67
chr1	86793178	86793528	Bin67_BRG1_Brg1_peak_532b	64	.	BRG1	BRG1	BIN67
chr1	86860216	86860317	Bin67_BRG1_Brg1_peak_533	30	.	BRG1	BRG1	BIN67
chr1	87141100	87141199	Bin67_BRG1_Brg1_peak_534	17	.	BRG1	BRG1	BIN67
chr1	87226288	87226443	Bin67_BRG1_Brg1_peak_535	17	.	BRG1	BRG1	BIN67
chr1	87751686	87751772	Bin67_BRG1_Brg1_peak_536	17	.	BRG1	BRG1	BIN67
chr1	87805848	87806048	Bin67_BRG1_Brg1_peak_537	32	.	BRG1	BRG1	BIN67
chr1	87806244	87806365	Bin67_BRG1_Brg1_peak_538	32	.	BRG1	BRG1	BIN67
chr1	88611015	88611129	Bin67_BRG1_Brg1_peak_539	31	.	BRG1	BRG1	BIN67
chr1	88763195	88763388	Bin67_BRG1_Brg1_peak_540	55	.	BRG1	BRG1	BIN67
chr1	88773823	88774533	Bin67_BRG1_Brg1_peak_541a	32	.	BRG1	BRG1	BIN67
chr1	88773823	88774533	Bin67_BRG1_Brg1_peak_541b	53	.	BRG1	BRG1	BIN67
chr1	88985211	88985446	Bin67_BRG1_Brg1_peak_542	24	.	BRG1	BRG1	BIN67
chr1	88992785	88992876	Bin67_BRG1_Brg1_peak_543	16	.	BRG1	BRG1	BIN67
chr1	89546738	89547146	Bin67_BRG1_Brg1_peak_544	47	.	BRG1	BRG1	BIN67
chr1	89808274	89808727	Bin67_BRG1_Brg1_peak_545	24	.	BRG1	BRG1	BIN67
chr1	89885199	89885479	Bin67_BRG1_Brg1_peak_546	15	.	BRG1	BRG1	BIN67
chr1	89906549	89906838	Bin67_BRG1_Brg1_peak_547	24	.	BRG1	BRG1	BIN67
chr1	89953139	89953414	Bin67_BRG1_Brg1_peak_548	30	.	BRG1	BRG1	BIN67
chr1	89974915	89976013	Bin67_BRG1_Brg1_peak_549	63	.	BRG1	BRG1	BIN67
chr1	89994784	89994936	Bin67_BRG1_Brg1_peak_550	44	.	BRG1	BRG1	BIN67
chr1	89998330	89998433	Bin67_BRG1_Brg1_peak_551	22	.	BRG1	BRG1	BIN67
chr1	90224437	90224524	Bin67_BRG1_Brg1_peak_552	24	.	BRG1	BRG1	BIN67
chr1	90387026	90387324	Bin67_BRG1_Brg1_peak_553	32	.	BRG1	BRG1	BIN67
chr1	90403341	90403635	Bin67_BRG1_Brg1_peak_554	65	.	BRG1	BRG1	BIN67
chr1	90737434	90737535	Bin67_BRG1_Brg1_peak_555	17	.	BRG1	BRG1	BIN67
chr1	90974292	90974480	Bin67_BRG1_Brg1_peak_556	40	.	BRG1	BRG1	BIN67
chr1	91098485	91098683	Bin67_BRG1_Brg1_peak_557	24	.	BRG1	BRG1	BIN67
chr1	91121296	91121523	Bin67_BRG1_Brg1_peak_558	31	.	BRG1	BRG1	BIN67
chr1	91569506	91569991	Bin67_BRG1_Brg1_peak_559	24	.	BRG1	BRG1	BIN67
chr1	91650776	91651056	Bin67_BRG1_Brg1_peak_560	29	.	BRG1	BRG1	BIN67
chr1	92310304	92310448	Bin67_BRG1_Brg1_peak_561	17	.	BRG1	BRG1	BIN67
chr1	92502450	92502561	Bin67_BRG1_Brg1_peak_562	17	.	BRG1	BRG1	BIN67
chr1	93257801	93257884	Bin67_BRG1_Brg1_peak_563	17	.	BRG1	BRG1	BIN67
chr1	93324780	93325473	Bin67_BRG1_Brg1_peak_564	54	.	BRG1	BRG1	BIN67
chr1	93331663	93331811	Bin67_BRG1_Brg1_peak_565	17	.	BRG1	BRG1	BIN67
chr1	93338322	93338500	Bin67_BRG1_Brg1_peak_566	24	.	BRG1	BRG1	BIN67
chr1	93338687	93338865	Bin67_BRG1_Brg1_peak_567	36	.	BRG1	BRG1	BIN67
chr1	93537775	93537877	Bin67_BRG1_Brg1_peak_568	25	.	BRG1	BRG1	BIN67
chr1	93567573	93567678	Bin67_BRG1_Brg1_peak_569	39	.	BRG1	BRG1	BIN67
chr1	93585217	93585420	Bin67_BRG1_Brg1_peak_570	57	.	BRG1	BRG1	BIN67
chr1	93615833	93616118	Bin67_BRG1_Brg1_peak_571	24	.	BRG1	BRG1	BIN67
chr1	93625711	93625965	Bin67_BRG1_Brg1_peak_572	32	.	BRG1	BRG1	BIN67
chr1	93662017	93662228	Bin67_BRG1_Brg1_peak_573	47	.	BRG1	BRG1	BIN67
chr1	93664609	93664764	Bin67_BRG1_Brg1_peak_574	47	.	BRG1	BRG1	BIN67
chr1	93693185	93693464	Bin67_BRG1_Brg1_peak_575	48	.	BRG1	BRG1	BIN67
chr1	93701703	93701874	Bin67_BRG1_Brg1_peak_576	39	.	BRG1	BRG1	BIN67
chr1	93738329	93738585	Bin67_BRG1_Brg1_peak_577	39	.	BRG1	BRG1	BIN67
chr1	93779816	93780325	Bin67_BRG1_Brg1_peak_578	53	.	BRG1	BRG1	BIN67
chr1	93839668	93839844	Bin67_BRG1_Brg1_peak_579	24	.	BRG1	BRG1	BIN67
chr1	93845661	93845947	Bin67_BRG1_Brg1_peak_580	90	.	BRG1	BRG1	BIN67
chr1	93846497	93846590	Bin67_BRG1_Brg1_peak_581	19	.	BRG1	BRG1	BIN67
chr1	93880062	93880231	Bin67_BRG1_Brg1_peak_582	31	.	BRG1	BRG1	BIN67
chr1	94022791	94023027	Bin67_BRG1_Brg1_peak_583	48	.	BRG1	BRG1	BIN67
chr1	94045851	94045985	Bin67_BRG1_Brg1_peak_584	25	.	BRG1	BRG1	BIN67
chr1	94055597	94055891	Bin67_BRG1_Brg1_peak_585	66	.	BRG1	BRG1	BIN67
chr1	94068143	94068777	Bin67_BRG1_Brg1_peak_586	56	.	BRG1	BRG1	BIN67
chr1	94142145	94142263	Bin67_BRG1_Brg1_peak_587	17	.	BRG1	BRG1	BIN67
chr1	94258641	94259206	Bin67_BRG1_Brg1_peak_588a	40	.	BRG1	BRG1	BIN67
chr1	94258641	94259206	Bin67_BRG1_Brg1_peak_588b	63	.	BRG1	BRG1	BIN67
chr1	94265387	94265541	Bin67_BRG1_Brg1_peak_589	32	.	BRG1	BRG1	BIN67
chr1	94265791	94266121	Bin67_BRG1_Brg1_peak_590	38	.	BRG1	BRG1	BIN67
chr1	94271021	94271418	Bin67_BRG1_Brg1_peak_591	47	.	BRG1	BRG1	BIN67
chr1	94285307	94285481	Bin67_BRG1_Brg1_peak_592	24	.	BRG1	BRG1	BIN67
chr1	94299939	94300528	Bin67_BRG1_Brg1_peak_593	129	.	BRG1	BRG1	BIN67
chr1	94325446	94326186	Bin67_BRG1_Brg1_peak_594a	61	.	BRG1	BRG1	BIN67
chr1	94325446	94326186	Bin67_BRG1_Brg1_peak_594b	80	.	BRG1	BRG1	BIN67
chr1	94325446	94326186	Bin67_BRG1_Brg1_peak_594c	16	.	BRG1	BRG1	BIN67
chr1	94622838	94623036	Bin67_BRG1_Brg1_peak_595	32	.	BRG1	BRG1	BIN67
chr1	94698598	94698836	Bin67_BRG1_Brg1_peak_596	17	.	BRG1	BRG1	BIN67
chr1	94713710	94713919	Bin67_BRG1_Brg1_peak_597	31	.	BRG1	BRG1	BIN67
chr1	94820415	94820602	Bin67_BRG1_Brg1_peak_598	31	.	BRG1	BRG1	BIN67
chr1	94855095	94855454	Bin67_BRG1_Brg1_peak_599	225	.	BRG1	BRG1	BIN67
chr1	94863929	94864441	Bin67_BRG1_Brg1_peak_600	32	.	BRG1	BRG1	BIN67
chr1	95003487	95003732	Bin67_BRG1_Brg1_peak_601	32	.	BRG1	BRG1	BIN67
chr1	95023910	95024085	Bin67_BRG1_Brg1_peak_602	15	.	BRG1	BRG1	BIN67
chr1	95197810	95198357	Bin67_BRG1_Brg1_peak_603	64	.	BRG1	BRG1	BIN67
chr1	96522183	96522649	Bin67_BRG1_Brg1_peak_604	55	.	BRG1	BRG1	BIN67
chr1	97384056	97384977	Bin67_BRG1_Brg1_peak_605	32	.	BRG1	BRG1	BIN67
chr1	97999569	97999721	Bin67_BRG1_Brg1_peak_606	24	.	BRG1	BRG1	BIN67
chr1	98035487	98035619	Bin67_BRG1_Brg1_peak_607	20	.	BRG1	BRG1	BIN67
chr1	98086448	98086944	Bin67_BRG1_Brg1_peak_608	53	.	BRG1	BRG1	BIN67
chr1	98087267	98087413	Bin67_BRG1_Brg1_peak_609	13	.	BRG1	BRG1	BIN67
chr1	98315314	98315490	Bin67_BRG1_Brg1_peak_610	19	.	BRG1	BRG1	BIN67
chr1	98316495	98316576	Bin67_BRG1_Brg1_peak_611	13	.	BRG1	BRG1	BIN67
chr1	98323661	98324311	Bin67_BRG1_Brg1_peak_612	73	.	BRG1	BRG1	BIN67
chr1	98325842	98326497	Bin67_BRG1_Brg1_peak_613	49	.	BRG1	BRG1	BIN67
chr1	98450918	98451044	Bin67_BRG1_Brg1_peak_614	17	.	BRG1	BRG1	BIN67
chr1	99682391	99682611	Bin67_BRG1_Brg1_peak_615	25	.	BRG1	BRG1	BIN67
chr1	99971104	99971227	Bin67_BRG1_Brg1_peak_616	19	.	BRG1	BRG1	BIN67
chr1	99978224	99978339	Bin67_BRG1_Brg1_peak_617	22	.	BRG1	BRG1	BIN67
chr1	100355126	100355349	Bin67_BRG1_Brg1_peak_618	45	.	BRG1	BRG1	BIN67
chr1	100456848	100456987	Bin67_BRG1_Brg1_peak_619	17	.	BRG1	BRG1	BIN67
chr1	100622178	100622366	Bin67_BRG1_Brg1_peak_620	21	.	BRG1	BRG1	BIN67
chr1	100895949	100896045	Bin67_BRG1_Brg1_peak_621	14	.	BRG1	BRG1	BIN67
chr1	101002808	101003076	Bin67_BRG1_Brg1_peak_622	30	.	BRG1	BRG1	BIN67
chr1	101174878	101175071	Bin67_BRG1_Brg1_peak_623	32	.	BRG1	BRG1	BIN67
chr1	101259890	101260198	Bin67_BRG1_Brg1_peak_624	95	.	BRG1	BRG1	BIN67
chr1	101261710	101261875	Bin67_BRG1_Brg1_peak_625	13	.	BRG1	BRG1	BIN67
chr1	102891965	102892617	Bin67_BRG1_Brg1_peak_626a	65	.	BRG1	BRG1	BIN67
chr1	102891965	102892617	Bin67_BRG1_Brg1_peak_626b	57	.	BRG1	BRG1	BIN67
chr1	102919772	102920074	Bin67_BRG1_Brg1_peak_627	15	.	BRG1	BRG1	BIN67
chr1	103028516	103028646	Bin67_BRG1_Brg1_peak_628	15	.	BRG1	BRG1	BIN67
chr1	103084395	103084488	Bin67_BRG1_Brg1_peak_629	14	.	BRG1	BRG1	BIN67
chr1	103112000	103112177	Bin67_BRG1_Brg1_peak_630	23	.	BRG1	BRG1	BIN67
chr1	103112379	103112581	Bin67_BRG1_Brg1_peak_631	14	.	BRG1	BRG1	BIN67
chr1	103112883	103113100	Bin67_BRG1_Brg1_peak_632	37	.	BRG1	BRG1	BIN67
chr1	103177009	103177102	Bin67_BRG1_Brg1_peak_633	19	.	BRG1	BRG1	BIN67
chr1	103180764	103181059	Bin67_BRG1_Brg1_peak_634	20	.	BRG1	BRG1	BIN67
chr1	103181455	103181592	Bin67_BRG1_Brg1_peak_635	18	.	BRG1	BRG1	BIN67
chr1	103191231	103191771	Bin67_BRG1_Brg1_peak_636	43	.	BRG1	BRG1	BIN67
chr1	103197271	103197462	Bin67_BRG1_Brg1_peak_637	26	.	BRG1	BRG1	BIN67
chr1	103250471	103250799	Bin67_BRG1_Brg1_peak_638	16	.	BRG1	BRG1	BIN67
chr1	103256709	103256926	Bin67_BRG1_Brg1_peak_639	26	.	BRG1	BRG1	BIN67
chr1	103265606	103265719	Bin67_BRG1_Brg1_peak_640	39	.	BRG1	BRG1	BIN67
chr1	103438790	103438980	Bin67_BRG1_Brg1_peak_641	21	.	BRG1	BRG1	BIN67
chr1	103441459	103441562	Bin67_BRG1_Brg1_peak_642	18	.	BRG1	BRG1	BIN67
chr1	103457994	103458256	Bin67_BRG1_Brg1_peak_643	17	.	BRG1	BRG1	BIN67
chr1	103458868	103459542	Bin67_BRG1_Brg1_peak_644	23	.	BRG1	BRG1	BIN67
chr1	103516599	103516898	Bin67_BRG1_Brg1_peak_645	29	.	BRG1	BRG1	BIN67
chr1	104921533	104921756	Bin67_BRG1_Brg1_peak_646	32	.	BRG1	BRG1	BIN67
chr1	106063753	106063972	Bin67_BRG1_Brg1_peak_647	24	.	BRG1	BRG1	BIN67
chr1	108502794	108503203	Bin67_BRG1_Brg1_peak_648	32	.	BRG1	BRG1	BIN67
chr1	108720061	108720365	Bin67_BRG1_Brg1_peak_649	109	.	BRG1	BRG1	BIN67
chr1	108747131	108747307	Bin67_BRG1_Brg1_peak_650	23	.	BRG1	BRG1	BIN67
chr1	109041925	109042011	Bin67_BRG1_Brg1_peak_651	19	.	BRG1	BRG1	BIN67
chr1	109075831	109075953	Bin67_BRG1_Brg1_peak_652	15	.	BRG1	BRG1	BIN67
chr1	109151327	109151421	Bin67_BRG1_Brg1_peak_653	17	.	BRG1	BRG1	BIN67
chr1	109214607	109214696	Bin67_BRG1_Brg1_peak_654	17	.	BRG1	BRG1	BIN67
chr1	109275036	109275297	Bin67_BRG1_Brg1_peak_655	17	.	BRG1	BRG1	BIN67
chr1	109425743	109425868	Bin67_BRG1_Brg1_peak_656	13	.	BRG1	BRG1	BIN67
chr1	109484000	109484140	Bin67_BRG1_Brg1_peak_657	34	.	BRG1	BRG1	BIN67
chr1	109611053	109611206	Bin67_BRG1_Brg1_peak_658	17	.	BRG1	BRG1	BIN67
chr1	109617501	109617610	Bin67_BRG1_Brg1_peak_659	32	.	BRG1	BRG1	BIN67
chr1	109718712	109718947	Bin67_BRG1_Brg1_peak_660	23	.	BRG1	BRG1	BIN67
chr1	109719325	109719427	Bin67_BRG1_Brg1_peak_661	13	.	BRG1	BRG1	BIN67
chr1	109808415	109808526	Bin67_BRG1_Brg1_peak_662	24	.	BRG1	BRG1	BIN67
chr1	109821968	109822559	Bin67_BRG1_Brg1_peak_663	80	.	BRG1	BRG1	BIN67
chr1	109959912	109960001	Bin67_BRG1_Brg1_peak_664	17	.	BRG1	BRG1	BIN67
chr1	110003911	110004295	Bin67_BRG1_Brg1_peak_665	58	.	BRG1	BRG1	BIN67
chr1	110056513	110056646	Bin67_BRG1_Brg1_peak_666	17	.	BRG1	BRG1	BIN67
chr1	110209775	110209889	Bin67_BRG1_Brg1_peak_667	27	.	BRG1	BRG1	BIN67
chr1	110210152	110210270	Bin67_BRG1_Brg1_peak_668	14	.	BRG1	BRG1	BIN67
chr1	110236016	110236437	Bin67_BRG1_Brg1_peak_669	72	.	BRG1	BRG1	BIN67
chr1	110236717	110236868	Bin67_BRG1_Brg1_peak_670	24	.	BRG1	BRG1	BIN67
chr1	110309648	110309820	Bin67_BRG1_Brg1_peak_671	17	.	BRG1	BRG1	BIN67
chr1	110394032	110394560	Bin67_BRG1_Brg1_peak_672	63	.	BRG1	BRG1	BIN67
chr1	110477269	110477747	Bin67_BRG1_Brg1_peak_673	90	.	BRG1	BRG1	BIN67
chr1	110634954	110635129	Bin67_BRG1_Brg1_peak_674	48	.	BRG1	BRG1	BIN67
chr1	110916834	110917017	Bin67_BRG1_Brg1_peak_675	24	.	BRG1	BRG1	BIN67
chr1	110964021	110964175	Bin67_BRG1_Brg1_peak_676	34	.	BRG1	BRG1	BIN67
chr1	111275233	111275348	Bin67_BRG1_Brg1_peak_677	17	.	BRG1	BRG1	BIN67
chr1	111443647	111443756	Bin67_BRG1_Brg1_peak_678	19	.	BRG1	BRG1	BIN67
chr1	111538478	111538564	Bin67_BRG1_Brg1_peak_679	35	.	BRG1	BRG1	BIN67
chr1	111593030	111593132	Bin67_BRG1_Brg1_peak_680	22	.	BRG1	BRG1	BIN67
chr1	112251775	112252145	Bin67_BRG1_Brg1_peak_681	48	.	BRG1	BRG1	BIN67
chr1	112391022	112391186	Bin67_BRG1_Brg1_peak_682	29	.	BRG1	BRG1	BIN67
chr1	112394405	112394736	Bin67_BRG1_Brg1_peak_683	39	.	BRG1	BRG1	BIN67
chr1	112404417	112404805	Bin67_BRG1_Brg1_peak_684	39	.	BRG1	BRG1	BIN67
chr1	112544292	112544710	Bin67_BRG1_Brg1_peak_685	47	.	BRG1	BRG1	BIN67
chr1	112636905	112637068	Bin67_BRG1_Brg1_peak_686	21	.	BRG1	BRG1	BIN67
chr1	112700636	112700968	Bin67_BRG1_Brg1_peak_687	107	.	BRG1	BRG1	BIN67
chr1	112715903	112716366	Bin67_BRG1_Brg1_peak_688	32	.	BRG1	BRG1	BIN67
chr1	112866123	112866633	Bin67_BRG1_Brg1_peak_689a	96	.	BRG1	BRG1	BIN67
chr1	112866123	112866633	Bin67_BRG1_Brg1_peak_689b	24	.	BRG1	BRG1	BIN67
chr1	112869355	112869546	Bin67_BRG1_Brg1_peak_690	40	.	BRG1	BRG1	BIN67
chr1	112935249	112935983	Bin67_BRG1_Brg1_peak_691	109	.	BRG1	BRG1	BIN67
chr1	112956353	112956453	Bin67_BRG1_Brg1_peak_692	17	.	BRG1	BRG1	BIN67
chr1	113072992	113073173	Bin67_BRG1_Brg1_peak_693	22	.	BRG1	BRG1	BIN67
chr1	113353833	113354044	Bin67_BRG1_Brg1_peak_694	13	.	BRG1	BRG1	BIN67
chr1	113389754	113389977	Bin67_BRG1_Brg1_peak_695	23	.	BRG1	BRG1	BIN67
chr1	113396598	113396890	Bin67_BRG1_Brg1_peak_696	17	.	BRG1	BRG1	BIN67
chr1	113457048	113457267	Bin67_BRG1_Brg1_peak_697	49	.	BRG1	BRG1	BIN67
chr1	113534435	113534529	Bin67_BRG1_Brg1_peak_698	17	.	BRG1	BRG1	BIN67
chr1	113904991	113905309	Bin67_BRG1_Brg1_peak_699	43	.	BRG1	BRG1	BIN67
chr1	113929352	113929499	Bin67_BRG1_Brg1_peak_700	24	.	BRG1	BRG1	BIN67
chr1	114610784	114611173	Bin67_BRG1_Brg1_peak_701	47	.	BRG1	BRG1	BIN67
chr1	114669285	114669399	Bin67_BRG1_Brg1_peak_702	24	.	BRG1	BRG1	BIN67
chr1	114669648	114669764	Bin67_BRG1_Brg1_peak_703	14	.	BRG1	BRG1	BIN67
chr1	114670169	114670388	Bin67_BRG1_Brg1_peak_704	17	.	BRG1	BRG1	BIN67
chr1	114878231	114878323	Bin67_BRG1_Brg1_peak_705	17	.	BRG1	BRG1	BIN67
chr1	115069392	115069781	Bin67_BRG1_Brg1_peak_706	30	.	BRG1	BRG1	BIN67
chr1	115133431	115133833	Bin67_BRG1_Brg1_peak_707a	40	.	BRG1	BRG1	BIN67
chr1	115133431	115133833	Bin67_BRG1_Brg1_peak_707b	39	.	BRG1	BRG1	BIN67
chr1	115135514	115135620	Bin67_BRG1_Brg1_peak_708	21	.	BRG1	BRG1	BIN67
chr1	115166311	115166438	Bin67_BRG1_Brg1_peak_709	16	.	BRG1	BRG1	BIN67
chr1	115189998	115190209	Bin67_BRG1_Brg1_peak_710	30	.	BRG1	BRG1	BIN67
chr1	115428511	115428649	Bin67_BRG1_Brg1_peak_711	17	.	BRG1	BRG1	BIN67
chr1	115430904	115431164	Bin67_BRG1_Brg1_peak_712	40	.	BRG1	BRG1	BIN67
chr1	115545957	115546355	Bin67_BRG1_Brg1_peak_713	95	.	BRG1	BRG1	BIN67
chr1	115781404	115781538	Bin67_BRG1_Brg1_peak_714	17	.	BRG1	BRG1	BIN67
chr1	115782794	115783440	Bin67_BRG1_Brg1_peak_715a	86	.	BRG1	BRG1	BIN67
chr1	115782794	115783440	Bin67_BRG1_Brg1_peak_715b	50	.	BRG1	BRG1	BIN67
chr1	116123038	116123168	Bin67_BRG1_Brg1_peak_716	48	.	BRG1	BRG1	BIN67
chr1	116376467	116376931	Bin67_BRG1_Brg1_peak_717	48	.	BRG1	BRG1	BIN67
chr1	116377798	116378040	Bin67_BRG1_Brg1_peak_718	36	.	BRG1	BRG1	BIN67
chr1	116508855	116509751	Bin67_BRG1_Brg1_peak_719	96	.	BRG1	BRG1	BIN67
chr1	116537491	116537781	Bin67_BRG1_Brg1_peak_720	31	.	BRG1	BRG1	BIN67
chr1	116538753	116538988	Bin67_BRG1_Brg1_peak_721	39	.	BRG1	BRG1	BIN67
chr1	116622024	116622104	Bin67_BRG1_Brg1_peak_722	17	.	BRG1	BRG1	BIN67
chr1	116693906	116694018	Bin67_BRG1_Brg1_peak_723	40	.	BRG1	BRG1	BIN67
chr1	117077399	117077556	Bin67_BRG1_Brg1_peak_724	38	.	BRG1	BRG1	BIN67
chr1	117146951	117147627	Bin67_BRG1_Brg1_peak_725	49	.	BRG1	BRG1	BIN67
chr1	117368732	117368855	Bin67_BRG1_Brg1_peak_726	19	.	BRG1	BRG1	BIN67
chr1	117678550	117678650	Bin67_BRG1_Brg1_peak_727	17	.	BRG1	BRG1	BIN67
chr1	117696179	117696267	Bin67_BRG1_Brg1_peak_728	17	.	BRG1	BRG1	BIN67
chr1	117826584	117826976	Bin67_BRG1_Brg1_peak_729	81	.	BRG1	BRG1	BIN67
chr1	118023641	118023735	Bin67_BRG1_Brg1_peak_730	24	.	BRG1	BRG1	BIN67
chr1	118902530	118902765	Bin67_BRG1_Brg1_peak_731	57	.	BRG1	BRG1	BIN67
chr1	118947904	118948083	Bin67_BRG1_Brg1_peak_732	40	.	BRG1	BRG1	BIN67
chr1	119279552	119279829	Bin67_BRG1_Brg1_peak_733	47	.	BRG1	BRG1	BIN67
chr1	119373787	119373929	Bin67_BRG1_Brg1_peak_734	17	.	BRG1	BRG1	BIN67
chr1	119374449	119374535	Bin67_BRG1_Brg1_peak_735	17	.	BRG1	BRG1	BIN67
chr1	119674238	119674479	Bin67_BRG1_Brg1_peak_736	32	.	BRG1	BRG1	BIN67
chr1	120354760	120354844	Bin67_BRG1_Brg1_peak_737	40	.	BRG1	BRG1	BIN67
chr1	122511160	122511314	Bin67_BRG1_Brg1_peak_738	17	.	BRG1	BRG1	BIN67
chr1	122547245	122547394	Bin67_BRG1_Brg1_peak_739	26	.	BRG1	BRG1	BIN67
chr1	122578522	122578693	Bin67_BRG1_Brg1_peak_740	53	.	BRG1	BRG1	BIN67
chr1	122597698	122597882	Bin67_BRG1_Brg1_peak_741	89	.	BRG1	BRG1	BIN67
chr1	122615752	122615928	Bin67_BRG1_Brg1_peak_742	13	.	BRG1	BRG1	BIN67
chr1	122643007	122643191	Bin67_BRG1_Brg1_peak_743	30	.	BRG1	BRG1	BIN67
chr1	122691920	122692024	Bin67_BRG1_Brg1_peak_744	16	.	BRG1	BRG1	BIN67
chr1	122700841	122700972	Bin67_BRG1_Brg1_peak_745	23	.	BRG1	BRG1	BIN67
chr1	122733879	122734075	Bin67_BRG1_Brg1_peak_746	39	.	BRG1	BRG1	BIN67
chr1	122743591	122743930	Bin67_BRG1_Brg1_peak_747	19	.	BRG1	BRG1	BIN67
chr1	122768814	122769001	Bin67_BRG1_Brg1_peak_748	33	.	BRG1	BRG1	BIN67
chr1	122792842	122792947	Bin67_BRG1_Brg1_peak_749	34	.	BRG1	BRG1	BIN67
chr1	122857908	122858100	Bin67_BRG1_Brg1_peak_750	34	.	BRG1	BRG1	BIN67
chr1	122889039	122889141	Bin67_BRG1_Brg1_peak_751	18	.	BRG1	BRG1	BIN67
chr1	122906260	122906343	Bin67_BRG1_Brg1_peak_752	13	.	BRG1	BRG1	BIN67
chr1	122929222	122929483	Bin67_BRG1_Brg1_peak_753	61	.	BRG1	BRG1	BIN67
chr1	122946261	122946497	Bin67_BRG1_Brg1_peak_754	13	.	BRG1	BRG1	BIN67
chr1	123046351	123046462	Bin67_BRG1_Brg1_peak_755	14	.	BRG1	BRG1	BIN67
chr1	123065234	123065362	Bin67_BRG1_Brg1_peak_756	17	.	BRG1	BRG1	BIN67
chr1	123142329	123142447	Bin67_BRG1_Brg1_peak_757	19	.	BRG1	BRG1	BIN67
chr1	123148447	123148589	Bin67_BRG1_Brg1_peak_758	16	.	BRG1	BRG1	BIN67
chr1	123167262	123167398	Bin67_BRG1_Brg1_peak_759	17	.	BRG1	BRG1	BIN67
chr1	123170019	123170133	Bin67_BRG1_Brg1_peak_760	31	.	BRG1	BRG1	BIN67
chr1	123303735	123303833	Bin67_BRG1_Brg1_peak_761	17	.	BRG1	BRG1	BIN67
chr1	123384463	123384688	Bin67_BRG1_Brg1_peak_762	19	.	BRG1	BRG1	BIN67
chr1	123405352	123405455	Bin67_BRG1_Brg1_peak_763	22	.	BRG1	BRG1	BIN67
chr1	123425735	123425871	Bin67_BRG1_Brg1_peak_764	14	.	BRG1	BRG1	BIN67
chr1	123459189	123459529	Bin67_BRG1_Brg1_peak_765a	21	.	BRG1	BRG1	BIN67
chr1	123459189	123459529	Bin67_BRG1_Brg1_peak_765b	98	.	BRG1	BRG1	BIN67
chr1	123459189	123459529	Bin67_BRG1_Brg1_peak_765c	37	.	BRG1	BRG1	BIN67
chr1	123471748	123471893	Bin67_BRG1_Brg1_peak_766	34	.	BRG1	BRG1	BIN67
chr1	123519226	123519321	Bin67_BRG1_Brg1_peak_767	17	.	BRG1	BRG1	BIN67
chr1	123533526	123533749	Bin67_BRG1_Brg1_peak_768	34	.	BRG1	BRG1	BIN67
chr1	123558166	123558285	Bin67_BRG1_Brg1_peak_769	24	.	BRG1	BRG1	BIN67
chr1	123621479	123621612	Bin67_BRG1_Brg1_peak_770	17	.	BRG1	BRG1	BIN67
chr1	123643888	123643985	Bin67_BRG1_Brg1_peak_771	13	.	BRG1	BRG1	BIN67
chr1	123692238	123692380	Bin67_BRG1_Brg1_peak_772	17	.	BRG1	BRG1	BIN67
chr1	123723471	123723587	Bin67_BRG1_Brg1_peak_773	14	.	BRG1	BRG1	BIN67
chr1	123751329	123751409	Bin67_BRG1_Brg1_peak_774	17	.	BRG1	BRG1	BIN67
chr1	123761891	123762043	Bin67_BRG1_Brg1_peak_775	13	.	BRG1	BRG1	BIN67
chr1	123859574	123859824	Bin67_BRG1_Brg1_peak_776	24	.	BRG1	BRG1	BIN67
chr1	123914695	123915016	Bin67_BRG1_Brg1_peak_777a	22	.	BRG1	BRG1	BIN67
chr1	123914695	123915016	Bin67_BRG1_Brg1_peak_777b	65	.	BRG1	BRG1	BIN67
chr1	123934194	123934279	Bin67_BRG1_Brg1_peak_778	21	.	BRG1	BRG1	BIN67
chr1	123992603	123992747	Bin67_BRG1_Brg1_peak_779	18	.	BRG1	BRG1	BIN67
chr1	124012766	124012910	Bin67_BRG1_Brg1_peak_780	15	.	BRG1	BRG1	BIN67
chr1	124021243	124021387	Bin67_BRG1_Brg1_peak_781	25	.	BRG1	BRG1	BIN67
chr1	124069328	124069465	Bin67_BRG1_Brg1_peak_782	28	.	BRG1	BRG1	BIN67
chr1	124155426	124155747	Bin67_BRG1_Brg1_peak_783a	40	.	BRG1	BRG1	BIN67
chr1	124155426	124155747	Bin67_BRG1_Brg1_peak_783b	59	.	BRG1	BRG1	BIN67
chr1	124210998	124211164	Bin67_BRG1_Brg1_peak_784	13	.	BRG1	BRG1	BIN67
chr1	124228489	124228665	Bin67_BRG1_Brg1_peak_785	14	.	BRG1	BRG1	BIN67
chr1	124245297	124245439	Bin67_BRG1_Brg1_peak_786	34	.	BRG1	BRG1	BIN67
chr1	124251004	124251168	Bin67_BRG1_Brg1_peak_787	19	.	BRG1	BRG1	BIN67
chr1	124340832	124340956	Bin67_BRG1_Brg1_peak_788	22	.	BRG1	BRG1	BIN67
chr1	124344364	124344473	Bin67_BRG1_Brg1_peak_789	15	.	BRG1	BRG1	BIN67
chr1	124355579	124355741	Bin67_BRG1_Brg1_peak_790	28	.	BRG1	BRG1	BIN67
chr1	124359353	124359468	Bin67_BRG1_Brg1_peak_791	15	.	BRG1	BRG1	BIN67
chr1	124379147	124379227	Bin67_BRG1_Brg1_peak_792	17	.	BRG1	BRG1	BIN67
chr1	124474301	124474451	Bin67_BRG1_Brg1_peak_793	62	.	BRG1	BRG1	BIN67
chr1	124505654	124505826	Bin67_BRG1_Brg1_peak_794	14	.	BRG1	BRG1	BIN67
chr1	124518876	124519154	Bin67_BRG1_Brg1_peak_795	36	.	BRG1	BRG1	BIN67
chr1	124527426	124527507	Bin67_BRG1_Brg1_peak_796	13	.	BRG1	BRG1	BIN67
chr1	124567509	124567656	Bin67_BRG1_Brg1_peak_797	31	.	BRG1	BRG1	BIN67
chr1	124639657	124639842	Bin67_BRG1_Brg1_peak_798	74	.	BRG1	BRG1	BIN67
chr1	124643761	124643883	Bin67_BRG1_Brg1_peak_799	21	.	BRG1	BRG1	BIN67
chr1	124671051	124671257	Bin67_BRG1_Brg1_peak_800	31	.	BRG1	BRG1	BIN67
chr1	124748718	124748996	Bin67_BRG1_Brg1_peak_801	30	.	BRG1	BRG1	BIN67
chr1	124923157	124923365	Bin67_BRG1_Brg1_peak_802	17	.	BRG1	BRG1	BIN67
chr1	125079997	125080116	Bin67_BRG1_Brg1_peak_803	13	.	BRG1	BRG1	BIN67
chr1	125167957	125168308	Bin67_BRG1_Brg1_peak_804	13	.	BRG1	BRG1	BIN67
chr1	125176016	125176186	Bin67_BRG1_Brg1_peak_805	34	.	BRG1	BRG1	BIN67
chr1	125177439	125177854	Bin67_BRG1_Brg1_peak_806a	200	.	BRG1	BRG1	BIN67
chr1	125177439	125177854	Bin67_BRG1_Brg1_peak_806b	263	.	BRG1	BRG1	BIN67
chr1	125179095	125179594	Bin67_BRG1_Brg1_peak_807a	810	.	BRG1	BRG1	BIN67
chr1	125179095	125179594	Bin67_BRG1_Brg1_peak_807b	197	.	BRG1	BRG1	BIN67
chr1	125180171	125180474	Bin67_BRG1_Brg1_peak_808	2324	.	BRG1	BRG1	BIN67
chr1	125181818	125182302	Bin67_BRG1_Brg1_peak_809	291	.	BRG1	BRG1	BIN67
chr1	143184913	143185189	Bin67_BRG1_Brg1_peak_810	190	.	BRG1	BRG1	BIN67
chr1	143186816	143187075	Bin67_BRG1_Brg1_peak_811	16	.	BRG1	BRG1	BIN67
chr1	143189846	143190519	Bin67_BRG1_Brg1_peak_812a	33	.	BRG1	BRG1	BIN67
chr1	143189846	143190519	Bin67_BRG1_Brg1_peak_812b	74	.	BRG1	BRG1	BIN67
chr1	143189846	143190519	Bin67_BRG1_Brg1_peak_812c	90	.	BRG1	BRG1	BIN67
chr1	143192563	143193046	Bin67_BRG1_Brg1_peak_813	247	.	BRG1	BRG1	BIN67
chr1	143193675	143194099	Bin67_BRG1_Brg1_peak_814a	173	.	BRG1	BRG1	BIN67
chr1	143193675	143194099	Bin67_BRG1_Brg1_peak_814b	423	.	BRG1	BRG1	BIN67
chr1	143194660	143194964	Bin67_BRG1_Brg1_peak_815	316	.	BRG1	BRG1	BIN67
chr1	143195375	143195739	Bin67_BRG1_Brg1_peak_816a	157	.	BRG1	BRG1	BIN67
chr1	143195375	143195739	Bin67_BRG1_Brg1_peak_816b	433	.	BRG1	BRG1	BIN67
chr1	143197192	143197602	Bin67_BRG1_Brg1_peak_817a	22	.	BRG1	BRG1	BIN67
chr1	143197192	143197602	Bin67_BRG1_Brg1_peak_817b	47	.	BRG1	BRG1	BIN67
chr1	143202013	143202523	Bin67_BRG1_Brg1_peak_818a	64	.	BRG1	BRG1	BIN67
chr1	143202013	143202523	Bin67_BRG1_Brg1_peak_818b	1223	.	BRG1	BRG1	BIN67
chr1	143203494	143203818	Bin67_BRG1_Brg1_peak_819a	133	.	BRG1	BRG1	BIN67
chr1	143203494	143203818	Bin67_BRG1_Brg1_peak_819b	55	.	BRG1	BRG1	BIN67
chr1	143207140	143207234	Bin67_BRG1_Brg1_peak_820	24	.	BRG1	BRG1	BIN67
chr1	143212242	143212520	Bin67_BRG1_Brg1_peak_821	346	.	BRG1	BRG1	BIN67
chr1	143213224	143213428	Bin67_BRG1_Brg1_peak_822	192	.	BRG1	BRG1	BIN67
chr1	143213734	143214114	Bin67_BRG1_Brg1_peak_823a	46	.	BRG1	BRG1	BIN67
chr1	143213734	143214114	Bin67_BRG1_Brg1_peak_823b	78	.	BRG1	BRG1	BIN67
chr1	143214664	143214814	Bin67_BRG1_Brg1_peak_824	228	.	BRG1	BRG1	BIN67
chr1	143215745	143215948	Bin67_BRG1_Brg1_peak_825a	81	.	BRG1	BRG1	BIN67
chr1	143215745	143215948	Bin67_BRG1_Brg1_peak_825b	62	.	BRG1	BRG1	BIN67
chr1	143216817	143216987	Bin67_BRG1_Brg1_peak_826	353	.	BRG1	BRG1	BIN67
chr1	143217343	143218187	Bin67_BRG1_Brg1_peak_827a	217	.	BRG1	BRG1	BIN67
chr1	143217343	143218187	Bin67_BRG1_Brg1_peak_827b	317	.	BRG1	BRG1	BIN67
chr1	143217343	143218187	Bin67_BRG1_Brg1_peak_827c	119	.	BRG1	BRG1	BIN67
chr1	143217343	143218187	Bin67_BRG1_Brg1_peak_827d	68	.	BRG1	BRG1	BIN67
chr1	143219947	143220594	Bin67_BRG1_Brg1_peak_828a	49	.	BRG1	BRG1	BIN67
chr1	143219947	143220594	Bin67_BRG1_Brg1_peak_828b	118	.	BRG1	BRG1	BIN67
chr1	143219947	143220594	Bin67_BRG1_Brg1_peak_828c	25	.	BRG1	BRG1	BIN67
chr1	143220860	143220945	Bin67_BRG1_Brg1_peak_829	15	.	BRG1	BRG1	BIN67
chr1	143221633	143221873	Bin67_BRG1_Brg1_peak_830a	78	.	BRG1	BRG1	BIN67
chr1	143221633	143221873	Bin67_BRG1_Brg1_peak_830b	20	.	BRG1	BRG1	BIN67
chr1	143222216	143222876	Bin67_BRG1_Brg1_peak_831a	22	.	BRG1	BRG1	BIN67
chr1	143222216	143222876	Bin67_BRG1_Brg1_peak_831b	110	.	BRG1	BRG1	BIN67
chr1	143222216	143222876	Bin67_BRG1_Brg1_peak_831c	90	.	BRG1	BRG1	BIN67
chr1	143223438	143223792	Bin67_BRG1_Brg1_peak_832a	14	.	BRG1	BRG1	BIN67
chr1	143223438	143223792	Bin67_BRG1_Brg1_peak_832b	90	.	BRG1	BRG1	BIN67
chr1	143229371	143229648	Bin67_BRG1_Brg1_peak_833	90	.	BRG1	BRG1	BIN67
chr1	143231389	143232333	Bin67_BRG1_Brg1_peak_834a	149	.	BRG1	BRG1	BIN67
chr1	143231389	143232333	Bin67_BRG1_Brg1_peak_834b	41	.	BRG1	BRG1	BIN67
chr1	143231389	143232333	Bin67_BRG1_Brg1_peak_834c	40	.	BRG1	BRG1	BIN67
chr1	143231389	143232333	Bin67_BRG1_Brg1_peak_834d	20	.	BRG1	BRG1	BIN67
chr1	143231389	143232333	Bin67_BRG1_Brg1_peak_834e	77	.	BRG1	BRG1	BIN67
chr1	143232766	143232972	Bin67_BRG1_Brg1_peak_835	133	.	BRG1	BRG1	BIN67
chr1	143233524	143233964	Bin67_BRG1_Brg1_peak_836	171	.	BRG1	BRG1	BIN67
chr1	143234311	143234633	Bin67_BRG1_Brg1_peak_837a	32	.	BRG1	BRG1	BIN67
chr1	143234311	143234633	Bin67_BRG1_Brg1_peak_837b	87	.	BRG1	BRG1	BIN67
chr1	143234311	143234633	Bin67_BRG1_Brg1_peak_837c	43	.	BRG1	BRG1	BIN67
chr1	143236735	143237260	Bin67_BRG1_Brg1_peak_838	145	.	BRG1	BRG1	BIN67
chr1	143237856	143238124	Bin67_BRG1_Brg1_peak_839	29	.	BRG1	BRG1	BIN67
chr1	143239076	143239261	Bin67_BRG1_Brg1_peak_840	26	.	BRG1	BRG1	BIN67
chr1	143240018	143240413	Bin67_BRG1_Brg1_peak_841	21	.	BRG1	BRG1	BIN67
chr1	143240715	143240998	Bin67_BRG1_Brg1_peak_842	33	.	BRG1	BRG1	BIN67
chr1	143241715	143241944	Bin67_BRG1_Brg1_peak_843	23	.	BRG1	BRG1	BIN67
chr1	143244981	143245316	Bin67_BRG1_Brg1_peak_844a	103	.	BRG1	BRG1	BIN67
chr1	143244981	143245316	Bin67_BRG1_Brg1_peak_844b	193	.	BRG1	BRG1	BIN67
chr1	143246874	143247336	Bin67_BRG1_Brg1_peak_845a	147	.	BRG1	BRG1	BIN67
chr1	143246874	143247336	Bin67_BRG1_Brg1_peak_845b	976	.	BRG1	BRG1	BIN67
chr1	143249634	143249747	Bin67_BRG1_Brg1_peak_846	21	.	BRG1	BRG1	BIN67
chr1	143250436	143250625	Bin67_BRG1_Brg1_peak_847	57	.	BRG1	BRG1	BIN67
chr1	143253061	143253486	Bin67_BRG1_Brg1_peak_848a	164	.	BRG1	BRG1	BIN67
chr1	143253061	143253486	Bin67_BRG1_Brg1_peak_848b	126	.	BRG1	BRG1	BIN67
chr1	143254104	143254543	Bin67_BRG1_Brg1_peak_849a	59	.	BRG1	BRG1	BIN67
chr1	143254104	143254543	Bin67_BRG1_Brg1_peak_849b	102	.	BRG1	BRG1	BIN67
chr1	143255098	143255315	Bin67_BRG1_Brg1_peak_850	70	.	BRG1	BRG1	BIN67
chr1	143255529	143255668	Bin67_BRG1_Brg1_peak_851	14	.	BRG1	BRG1	BIN67
chr1	143256049	143256574	Bin67_BRG1_Brg1_peak_852a	30	.	BRG1	BRG1	BIN67
chr1	143256049	143256574	Bin67_BRG1_Brg1_peak_852b	38	.	BRG1	BRG1	BIN67
chr1	143256049	143256574	Bin67_BRG1_Brg1_peak_852c	25	.	BRG1	BRG1	BIN67
chr1	143256049	143256574	Bin67_BRG1_Brg1_peak_852d	25	.	BRG1	BRG1	BIN67
chr1	143256049	143256574	Bin67_BRG1_Brg1_peak_852e	94	.	BRG1	BRG1	BIN67
chr1	143261925	143262143	Bin67_BRG1_Brg1_peak_853	132	.	BRG1	BRG1	BIN67
chr1	143263122	143263720	Bin67_BRG1_Brg1_peak_854a	53	.	BRG1	BRG1	BIN67
chr1	143263122	143263720	Bin67_BRG1_Brg1_peak_854b	912	.	BRG1	BRG1	BIN67
chr1	143264121	143264904	Bin67_BRG1_Brg1_peak_855a	218	.	BRG1	BRG1	BIN67
chr1	143264121	143264904	Bin67_BRG1_Brg1_peak_855b	23	.	BRG1	BRG1	BIN67
chr1	143264121	143264904	Bin67_BRG1_Brg1_peak_855c	325	.	BRG1	BRG1	BIN67
chr1	143264121	143264904	Bin67_BRG1_Brg1_peak_855d	53	.	BRG1	BRG1	BIN67
chr1	143265410	143265890	Bin67_BRG1_Brg1_peak_856a	20	.	BRG1	BRG1	BIN67
chr1	143265410	143265890	Bin67_BRG1_Brg1_peak_856b	30	.	BRG1	BRG1	BIN67
chr1	143265410	143265890	Bin67_BRG1_Brg1_peak_856c	122	.	BRG1	BRG1	BIN67
chr1	143266174	143266566	Bin67_BRG1_Brg1_peak_857a	49	.	BRG1	BRG1	BIN67
chr1	143266174	143266566	Bin67_BRG1_Brg1_peak_857b	153	.	BRG1	BRG1	BIN67
chr1	143266174	143266566	Bin67_BRG1_Brg1_peak_857c	106	.	BRG1	BRG1	BIN67
chr1	143270952	143271104	Bin67_BRG1_Brg1_peak_858	14	.	BRG1	BRG1	BIN67
chr1	143271482	143271575	Bin67_BRG1_Brg1_peak_859	18	.	BRG1	BRG1	BIN67
chr1	143272765	143273136	Bin67_BRG1_Brg1_peak_860	22	.	BRG1	BRG1	BIN67
chr1	143274064	143274174	Bin67_BRG1_Brg1_peak_861	22	.	BRG1	BRG1	BIN67
chr1	143275553	143275766	Bin67_BRG1_Brg1_peak_862a	53	.	BRG1	BRG1	BIN67
chr1	143275553	143275766	Bin67_BRG1_Brg1_peak_862b	108	.	BRG1	BRG1	BIN67
chr1	144551685	144552139	Bin67_BRG1_Brg1_peak_863a	49	.	BRG1	BRG1	BIN67
chr1	144551685	144552139	Bin67_BRG1_Brg1_peak_863b	46	.	BRG1	BRG1	BIN67
chr1	145706243	145706489	Bin67_BRG1_Brg1_peak_864	51	.	BRG1	BRG1	BIN67
chr1	145748782	145748963	Bin67_BRG1_Brg1_peak_865	15	.	BRG1	BRG1	BIN67
chr1	145751716	145752130	Bin67_BRG1_Brg1_peak_866	67	.	BRG1	BRG1	BIN67
chr1	145782489	145782788	Bin67_BRG1_Brg1_peak_867	34	.	BRG1	BRG1	BIN67
chr1	145824203	145824397	Bin67_BRG1_Brg1_peak_868	31	.	BRG1	BRG1	BIN67
chr1	145927279	145927627	Bin67_BRG1_Brg1_peak_869a	47	.	BRG1	BRG1	BIN67
chr1	145927279	145927627	Bin67_BRG1_Brg1_peak_869b	19	.	BRG1	BRG1	BIN67
chr1	145956641	145956733	Bin67_BRG1_Brg1_peak_870	19	.	BRG1	BRG1	BIN67
chr1	145979400	145979644	Bin67_BRG1_Brg1_peak_871	80	.	BRG1	BRG1	BIN67
chr1	146387435	146387652	Bin67_BRG1_Brg1_peak_872a	30	.	BRG1	BRG1	BIN67
chr1	146387435	146387652	Bin67_BRG1_Brg1_peak_872b	28	.	BRG1	BRG1	BIN67
chr1	146989464	146989546	Bin67_BRG1_Brg1_peak_873	24	.	BRG1	BRG1	BIN67
chr1	147167340	147167670	Bin67_BRG1_Brg1_peak_874	24	.	BRG1	BRG1	BIN67
chr1	147242548	147243001	Bin67_BRG1_Brg1_peak_875	57	.	BRG1	BRG1	BIN67
chr1	147538808	147539225	Bin67_BRG1_Brg1_peak_876a	48	.	BRG1	BRG1	BIN67
chr1	147538808	147539225	Bin67_BRG1_Brg1_peak_876b	80	.	BRG1	BRG1	BIN67
chr1	147540607	147540827	Bin67_BRG1_Brg1_peak_877	19	.	BRG1	BRG1	BIN67
chr1	147541437	147541582	Bin67_BRG1_Brg1_peak_878	21	.	BRG1	BRG1	BIN67
chr1	147545216	147545457	Bin67_BRG1_Brg1_peak_879	13	.	BRG1	BRG1	BIN67
chr1	147599829	147599948	Bin67_BRG1_Brg1_peak_880	13	.	BRG1	BRG1	BIN67
chr1	147651480	147651653	Bin67_BRG1_Brg1_peak_881	14	.	BRG1	BRG1	BIN67
chr1	147771496	147771637	Bin67_BRG1_Brg1_peak_882	20	.	BRG1	BRG1	BIN67
chr1	147781096	147781419	Bin67_BRG1_Brg1_peak_883	43	.	BRG1	BRG1	BIN67
chr1	147822112	147822669	Bin67_BRG1_Brg1_peak_884	85	.	BRG1	BRG1	BIN67
chr1	147850975	147851439	Bin67_BRG1_Brg1_peak_885	100	.	BRG1	BRG1	BIN67
chr1	147928320	147928543	Bin67_BRG1_Brg1_peak_886	13	.	BRG1	BRG1	BIN67
chr1	148038751	148038882	Bin67_BRG1_Brg1_peak_887	20	.	BRG1	BRG1	BIN67
chr1	148166729	148166889	Bin67_BRG1_Brg1_peak_888	13	.	BRG1	BRG1	BIN67
chr1	148263137	148263451	Bin67_BRG1_Brg1_peak_889	48	.	BRG1	BRG1	BIN67
chr1	148424255	148424435	Bin67_BRG1_Brg1_peak_890	17	.	BRG1	BRG1	BIN67
chr1	149885486	149885785	Bin67_BRG1_Brg1_peak_891	31	.	BRG1	BRG1	BIN67
chr1	149888155	149888336	Bin67_BRG1_Brg1_peak_892	19	.	BRG1	BRG1	BIN67
chr1	149927620	149927809	Bin67_BRG1_Brg1_peak_893	36	.	BRG1	BRG1	BIN67
chr1	149928011	149928264	Bin67_BRG1_Brg1_peak_894	19	.	BRG1	BRG1	BIN67
chr1	149939137	149939605	Bin67_BRG1_Brg1_peak_895	638	.	BRG1	BRG1	BIN67
chr1	149996043	149996340	Bin67_BRG1_Brg1_peak_896	54	.	BRG1	BRG1	BIN67
chr1	150002178	150002382	Bin67_BRG1_Brg1_peak_897	40	.	BRG1	BRG1	BIN67
chr1	150007057	150007381	Bin67_BRG1_Brg1_peak_898	127	.	BRG1	BRG1	BIN67
chr1	150010677	150010842	Bin67_BRG1_Brg1_peak_899	27	.	BRG1	BRG1	BIN67
chr1	150067051	150067311	Bin67_BRG1_Brg1_peak_900	15	.	BRG1	BRG1	BIN67
chr1	150191902	150192111	Bin67_BRG1_Brg1_peak_901	20	.	BRG1	BRG1	BIN67
chr1	150235153	150235240	Bin67_BRG1_Brg1_peak_902	17	.	BRG1	BRG1	BIN67
chr1	150363670	150364066	Bin67_BRG1_Brg1_peak_903	75	.	BRG1	BRG1	BIN67
chr1	150532498	150532618	Bin67_BRG1_Brg1_peak_904	28	.	BRG1	BRG1	BIN67
chr1	150538068	150538178	Bin67_BRG1_Brg1_peak_905	24	.	BRG1	BRG1	BIN67
chr1	150548716	150549060	Bin67_BRG1_Brg1_peak_906	29	.	BRG1	BRG1	BIN67
chr1	150561460	150561551	Bin67_BRG1_Brg1_peak_907	13	.	BRG1	BRG1	BIN67
chr1	150563840	150564113	Bin67_BRG1_Brg1_peak_908	32	.	BRG1	BRG1	BIN67
chr1	150568522	150568838	Bin67_BRG1_Brg1_peak_909	91	.	BRG1	BRG1	BIN67
chr1	150569403	150569580	Bin67_BRG1_Brg1_peak_910	37	.	BRG1	BRG1	BIN67
chr1	150572180	150572345	Bin67_BRG1_Brg1_peak_911	36	.	BRG1	BRG1	BIN67
chr1	150578405	150578816	Bin67_BRG1_Brg1_peak_912	37	.	BRG1	BRG1	BIN67
chr1	150604574	150605146	Bin67_BRG1_Brg1_peak_913	55	.	BRG1	BRG1	BIN67
chr1	150619972	150620178	Bin67_BRG1_Brg1_peak_914	35	.	BRG1	BRG1	BIN67
chr1	150629417	150629550	Bin67_BRG1_Brg1_peak_915	30	.	BRG1	BRG1	BIN67
chr1	150876809	150877137	Bin67_BRG1_Brg1_peak_916	15	.	BRG1	BRG1	BIN67
chr1	150985441	150985524	Bin67_BRG1_Brg1_peak_917	15	.	BRG1	BRG1	BIN67
chr1	151063078	151063245	Bin67_BRG1_Brg1_peak_918	25	.	BRG1	BRG1	BIN67
chr1	151069851	151070073	Bin67_BRG1_Brg1_peak_919	24	.	BRG1	BRG1	BIN67
chr1	151141850	151141939	Bin67_BRG1_Brg1_peak_920	24	.	BRG1	BRG1	BIN67
chr1	151155716	151155958	Bin67_BRG1_Brg1_peak_921	24	.	BRG1	BRG1	BIN67
chr1	151195096	151196651	Bin67_BRG1_Brg1_peak_922a	44	.	BRG1	BRG1	BIN67
chr1	151195096	151196651	Bin67_BRG1_Brg1_peak_922b	167	.	BRG1	BRG1	BIN67
chr1	151195096	151196651	Bin67_BRG1_Brg1_peak_922c	83	.	BRG1	BRG1	BIN67
chr1	151195096	151196651	Bin67_BRG1_Brg1_peak_922d	59	.	BRG1	BRG1	BIN67
chr1	151198304	151198471	Bin67_BRG1_Brg1_peak_923	26	.	BRG1	BRG1	BIN67
chr1	151199757	151200313	Bin67_BRG1_Brg1_peak_924	18	.	BRG1	BRG1	BIN67
chr1	151210892	151211062	Bin67_BRG1_Brg1_peak_925	56	.	BRG1	BRG1	BIN67
chr1	151254739	151254985	Bin67_BRG1_Brg1_peak_926	45	.	BRG1	BRG1	BIN67
chr1	151281592	151281995	Bin67_BRG1_Brg1_peak_927	32	.	BRG1	BRG1	BIN67
chr1	151311637	151311999	Bin67_BRG1_Brg1_peak_928	30	.	BRG1	BRG1	BIN67
chr1	151314201	151314603	Bin67_BRG1_Brg1_peak_929	17	.	BRG1	BRG1	BIN67
chr1	151341183	151341347	Bin67_BRG1_Brg1_peak_930	18	.	BRG1	BRG1	BIN67
chr1	151494785	151495103	Bin67_BRG1_Brg1_peak_931	161	.	BRG1	BRG1	BIN67
chr1	151511119	151511306	Bin67_BRG1_Brg1_peak_932	26	.	BRG1	BRG1	BIN67
chr1	151539544	151540219	Bin67_BRG1_Brg1_peak_933	33	.	BRG1	BRG1	BIN67
chr1	151546965	151547539	Bin67_BRG1_Brg1_peak_934	17	.	BRG1	BRG1	BIN67
chr1	151611296	151611379	Bin67_BRG1_Brg1_peak_935	21	.	BRG1	BRG1	BIN67
chr1	151612046	151612129	Bin67_BRG1_Brg1_peak_936	13	.	BRG1	BRG1	BIN67
chr1	151616523	151616611	Bin67_BRG1_Brg1_peak_937	29	.	BRG1	BRG1	BIN67
chr1	151790495	151790688	Bin67_BRG1_Brg1_peak_938	20	.	BRG1	BRG1	BIN67
chr1	151837088	151837213	Bin67_BRG1_Brg1_peak_939	17	.	BRG1	BRG1	BIN67
chr1	151841105	151841379	Bin67_BRG1_Brg1_peak_940	23	.	BRG1	BRG1	BIN67
chr1	151886904	151887009	Bin67_BRG1_Brg1_peak_941	22	.	BRG1	BRG1	BIN67
chr1	151941518	151941772	Bin67_BRG1_Brg1_peak_942	55	.	BRG1	BRG1	BIN67
chr1	151964590	151964701	Bin67_BRG1_Brg1_peak_943	21	.	BRG1	BRG1	BIN67
chr1	151972759	151973088	Bin67_BRG1_Brg1_peak_944	50	.	BRG1	BRG1	BIN67
chr1	151988348	151988830	Bin67_BRG1_Brg1_peak_945a	115	.	BRG1	BRG1	BIN67
chr1	151988348	151988830	Bin67_BRG1_Brg1_peak_945b	134	.	BRG1	BRG1	BIN67
chr1	151988348	151988830	Bin67_BRG1_Brg1_peak_945c	96	.	BRG1	BRG1	BIN67
chr1	151989138	151989736	Bin67_BRG1_Brg1_peak_946a	130	.	BRG1	BRG1	BIN67
chr1	151989138	151989736	Bin67_BRG1_Brg1_peak_946b	21	.	BRG1	BRG1	BIN67
chr1	151990732	151991216	Bin67_BRG1_Brg1_peak_947	37	.	BRG1	BRG1	BIN67
chr1	151992543	151992679	Bin67_BRG1_Brg1_peak_948	17	.	BRG1	BRG1	BIN67
chr1	151994951	151995395	Bin67_BRG1_Brg1_peak_949a	53	.	BRG1	BRG1	BIN67
chr1	151994951	151995395	Bin67_BRG1_Brg1_peak_949b	34	.	BRG1	BRG1	BIN67
chr1	151998922	151999138	Bin67_BRG1_Brg1_peak_950	16	.	BRG1	BRG1	BIN67
chr1	152001714	152001869	Bin67_BRG1_Brg1_peak_951	48	.	BRG1	BRG1	BIN67
chr1	152047831	152048636	Bin67_BRG1_Brg1_peak_952a	127	.	BRG1	BRG1	BIN67
chr1	152047831	152048636	Bin67_BRG1_Brg1_peak_952b	246	.	BRG1	BRG1	BIN67
chr1	152162928	152163183	Bin67_BRG1_Brg1_peak_953	34	.	BRG1	BRG1	BIN67
chr1	152167768	152168020	Bin67_BRG1_Brg1_peak_954	14	.	BRG1	BRG1	BIN67
chr1	152183007	152183383	Bin67_BRG1_Brg1_peak_955	63	.	BRG1	BRG1	BIN67
chr1	152186832	152187181	Bin67_BRG1_Brg1_peak_956	19	.	BRG1	BRG1	BIN67
chr1	152189490	152189640	Bin67_BRG1_Brg1_peak_957	24	.	BRG1	BRG1	BIN67
chr1	152255428	152255522	Bin67_BRG1_Brg1_peak_958	24	.	BRG1	BRG1	BIN67
chr1	152539923	152540082	Bin67_BRG1_Brg1_peak_959	57	.	BRG1	BRG1	BIN67
chr1	152906116	152906484	Bin67_BRG1_Brg1_peak_960	125	.	BRG1	BRG1	BIN67
chr1	153100392	153100536	Bin67_BRG1_Brg1_peak_961	34	.	BRG1	BRG1	BIN67
chr1	153447789	153447938	Bin67_BRG1_Brg1_peak_962	15	.	BRG1	BRG1	BIN67
chr1	153490486	153490745	Bin67_BRG1_Brg1_peak_963	73	.	BRG1	BRG1	BIN67
chr1	153533859	153534149	Bin67_BRG1_Brg1_peak_964	55	.	BRG1	BRG1	BIN67
chr1	153565663	153565844	Bin67_BRG1_Brg1_peak_965	15	.	BRG1	BRG1	BIN67
chr1	153566453	153567050	Bin67_BRG1_Brg1_peak_966a	119	.	BRG1	BRG1	BIN67
chr1	153566453	153567050	Bin67_BRG1_Brg1_peak_966b	48	.	BRG1	BRG1	BIN67
chr1	153568723	153568837	Bin67_BRG1_Brg1_peak_967	26	.	BRG1	BRG1	BIN67
chr1	153747619	153747723	Bin67_BRG1_Brg1_peak_968	24	.	BRG1	BRG1	BIN67
chr1	153750846	153751060	Bin67_BRG1_Brg1_peak_969	28	.	BRG1	BRG1	BIN67
chr1	153783584	153783705	Bin67_BRG1_Brg1_peak_970	26	.	BRG1	BRG1	BIN67
chr1	153958628	153958946	Bin67_BRG1_Brg1_peak_971	40	.	BRG1	BRG1	BIN67
chr1	153962918	153963911	Bin67_BRG1_Brg1_peak_972a	45	.	BRG1	BRG1	BIN67
chr1	153962918	153963911	Bin67_BRG1_Brg1_peak_972b	19	.	BRG1	BRG1	BIN67
chr1	153967460	153967737	Bin67_BRG1_Brg1_peak_973	31	.	BRG1	BRG1	BIN67
chr1	154189157	154189280	Bin67_BRG1_Brg1_peak_974	36	.	BRG1	BRG1	BIN67
chr1	154305037	154305286	Bin67_BRG1_Brg1_peak_975	17	.	BRG1	BRG1	BIN67
chr1	154326517	154326807	Bin67_BRG1_Brg1_peak_976	39	.	BRG1	BRG1	BIN67
chr1	154423512	154423726	Bin67_BRG1_Brg1_peak_977	50	.	BRG1	BRG1	BIN67
chr1	154474926	154475018	Bin67_BRG1_Brg1_peak_978	15	.	BRG1	BRG1	BIN67
chr1	154484504	154484656	Bin67_BRG1_Brg1_peak_979	45	.	BRG1	BRG1	BIN67
chr1	154607975	154608263	Bin67_BRG1_Brg1_peak_980	26	.	BRG1	BRG1	BIN67
chr1	154697637	154697980	Bin67_BRG1_Brg1_peak_981	35	.	BRG1	BRG1	BIN67
chr1	154730317	154730629	Bin67_BRG1_Brg1_peak_982	34	.	BRG1	BRG1	BIN67
chr1	154741472	154741626	Bin67_BRG1_Brg1_peak_983	30	.	BRG1	BRG1	BIN67
chr1	154746393	154746488	Bin67_BRG1_Brg1_peak_984	22	.	BRG1	BRG1	BIN67
chr1	154855450	154855613	Bin67_BRG1_Brg1_peak_985	38	.	BRG1	BRG1	BIN67
chr1	154936897	154937549	Bin67_BRG1_Brg1_peak_986	59	.	BRG1	BRG1	BIN67
chr1	154956124	154956207	Bin67_BRG1_Brg1_peak_987	19	.	BRG1	BRG1	BIN67
chr1	154972423	154972631	Bin67_BRG1_Brg1_peak_988	40	.	BRG1	BRG1	BIN67
chr1	154972855	154973070	Bin67_BRG1_Brg1_peak_989	17	.	BRG1	BRG1	BIN67
chr1	154973957	154974439	Bin67_BRG1_Brg1_peak_990a	22	.	BRG1	BRG1	BIN67
chr1	154973957	154974439	Bin67_BRG1_Brg1_peak_990b	104	.	BRG1	BRG1	BIN67
chr1	155000899	155001189	Bin67_BRG1_Brg1_peak_991	60	.	BRG1	BRG1	BIN67
chr1	155002036	155002194	Bin67_BRG1_Brg1_peak_992	15	.	BRG1	BRG1	BIN67
chr1	155084944	155085050	Bin67_BRG1_Brg1_peak_993	21	.	BRG1	BRG1	BIN67
chr1	155123819	155124267	Bin67_BRG1_Brg1_peak_994	47	.	BRG1	BRG1	BIN67
chr1	155135186	155135389	Bin67_BRG1_Brg1_peak_995	14	.	BRG1	BRG1	BIN67
chr1	155167845	155167963	Bin67_BRG1_Brg1_peak_996	14	.	BRG1	BRG1	BIN67
chr1	155224917	155225113	Bin67_BRG1_Brg1_peak_997	34	.	BRG1	BRG1	BIN67
chr1	155320921	155321173	Bin67_BRG1_Brg1_peak_998	34	.	BRG1	BRG1	BIN67
chr1	155324363	155324443	Bin67_BRG1_Brg1_peak_999	21	.	BRG1	BRG1	BIN67
chr1	155325395	155325610	Bin67_BRG1_Brg1_peak_1000	26	.	BRG1	BRG1	BIN67
chr1	155466950	155467390	Bin67_BRG1_Brg1_peak_1001	36	.	BRG1	BRG1	BIN67
chr1	155563048	155563188	Bin67_BRG1_Brg1_peak_1002	42	.	BRG1	BRG1	BIN67
chr1	155609889	155610229	Bin67_BRG1_Brg1_peak_1003	45	.	BRG1	BRG1	BIN67
chr1	155651301	155651645	Bin67_BRG1_Brg1_peak_1004	40	.	BRG1	BRG1	BIN67
chr1	155706131	155706275	Bin67_BRG1_Brg1_peak_1005	29	.	BRG1	BRG1	BIN67
chr1	155760228	155760381	Bin67_BRG1_Brg1_peak_1006	13	.	BRG1	BRG1	BIN67
chr1	155763491	155763874	Bin67_BRG1_Brg1_peak_1007	48	.	BRG1	BRG1	BIN67
chr1	155801550	155801717	Bin67_BRG1_Brg1_peak_1008	29	.	BRG1	BRG1	BIN67
chr1	155859323	155859406	Bin67_BRG1_Brg1_peak_1009	17	.	BRG1	BRG1	BIN67
chr1	155893754	155893849	Bin67_BRG1_Brg1_peak_1010	17	.	BRG1	BRG1	BIN67
chr1	155910799	155911082	Bin67_BRG1_Brg1_peak_1011	17	.	BRG1	BRG1	BIN67
chr1	155911582	155911751	Bin67_BRG1_Brg1_peak_1012	27	.	BRG1	BRG1	BIN67
chr1	155931295	155932192	Bin67_BRG1_Brg1_peak_1013	29	.	BRG1	BRG1	BIN67
chr1	155932697	155932794	Bin67_BRG1_Brg1_peak_1014	17	.	BRG1	BRG1	BIN67
chr1	155962112	155962263	Bin67_BRG1_Brg1_peak_1015	38	.	BRG1	BRG1	BIN67
chr1	156086262	156086479	Bin67_BRG1_Brg1_peak_1016	19	.	BRG1	BRG1	BIN67
chr1	156114251	156114734	Bin67_BRG1_Brg1_peak_1017	67	.	BRG1	BRG1	BIN67
chr1	156119681	156119932	Bin67_BRG1_Brg1_peak_1018	27	.	BRG1	BRG1	BIN67
chr1	156122711	156124324	Bin67_BRG1_Brg1_peak_1019a	80	.	BRG1	BRG1	BIN67
chr1	156122711	156124324	Bin67_BRG1_Brg1_peak_1019b	66	.	BRG1	BRG1	BIN67
chr1	156122711	156124324	Bin67_BRG1_Brg1_peak_1019c	72	.	BRG1	BRG1	BIN67
chr1	156125397	156125671	Bin67_BRG1_Brg1_peak_1020	23	.	BRG1	BRG1	BIN67
chr1	156126187	156127027	Bin67_BRG1_Brg1_peak_1021a	99	.	BRG1	BRG1	BIN67
chr1	156126187	156127027	Bin67_BRG1_Brg1_peak_1021b	72	.	BRG1	BRG1	BIN67
chr1	156213400	156213515	Bin67_BRG1_Brg1_peak_1022	17	.	BRG1	BRG1	BIN67
chr1	156338541	156338741	Bin67_BRG1_Brg1_peak_1023a	16	.	BRG1	BRG1	BIN67
chr1	156338541	156338741	Bin67_BRG1_Brg1_peak_1023b	24	.	BRG1	BRG1	BIN67
chr1	156446855	156447023	Bin67_BRG1_Brg1_peak_1024	38	.	BRG1	BRG1	BIN67
chr1	156457053	156457751	Bin67_BRG1_Brg1_peak_1025	43	.	BRG1	BRG1	BIN67
chr1	156503191	156503631	Bin67_BRG1_Brg1_peak_1026	36	.	BRG1	BRG1	BIN67
chr1	156728519	156728654	Bin67_BRG1_Brg1_peak_1027	13	.	BRG1	BRG1	BIN67
chr1	156729247	156729434	Bin67_BRG1_Brg1_peak_1028	13	.	BRG1	BRG1	BIN67
chr1	156741176	156741272	Bin67_BRG1_Brg1_peak_1029	19	.	BRG1	BRG1	BIN67
chr1	156746867	156747013	Bin67_BRG1_Brg1_peak_1030	16	.	BRG1	BRG1	BIN67
chr1	156896752	156897251	Bin67_BRG1_Brg1_peak_1031	40	.	BRG1	BRG1	BIN67
chr1	157045197	157045457	Bin67_BRG1_Brg1_peak_1032	23	.	BRG1	BRG1	BIN67
chr1	157045819	157045902	Bin67_BRG1_Brg1_peak_1033	17	.	BRG1	BRG1	BIN67
chr1	157138524	157138812	Bin67_BRG1_Brg1_peak_1034	34	.	BRG1	BRG1	BIN67
chr1	157962311	157962822	Bin67_BRG1_Brg1_peak_1035	34	.	BRG1	BRG1	BIN67
chr1	158010747	158011029	Bin67_BRG1_Brg1_peak_1036	39	.	BRG1	BRG1	BIN67
chr1	158045774	158045951	Bin67_BRG1_Brg1_peak_1037	17	.	BRG1	BRG1	BIN67
chr1	159889968	159890080	Bin67_BRG1_Brg1_peak_1038	22	.	BRG1	BRG1	BIN67
chr1	159960860	159961071	Bin67_BRG1_Brg1_peak_1039	13	.	BRG1	BRG1	BIN67
chr1	159970945	159971316	Bin67_BRG1_Brg1_peak_1040	15	.	BRG1	BRG1	BIN67
chr1	160044222	160044336	Bin67_BRG1_Brg1_peak_1041	17	.	BRG1	BRG1	BIN67
chr1	160125130	160125259	Bin67_BRG1_Brg1_peak_1042	34	.	BRG1	BRG1	BIN67
chr1	160206153	160206766	Bin67_BRG1_Brg1_peak_1043a	32	.	BRG1	BRG1	BIN67
chr1	160206153	160206766	Bin67_BRG1_Brg1_peak_1043b	56	.	BRG1	BRG1	BIN67
chr1	160217769	160217987	Bin67_BRG1_Brg1_peak_1044	19	.	BRG1	BRG1	BIN67
chr1	160219312	160219635	Bin67_BRG1_Brg1_peak_1045	14	.	BRG1	BRG1	BIN67
chr1	160261718	160261960	Bin67_BRG1_Brg1_peak_1046	40	.	BRG1	BRG1	BIN67
chr1	160262313	160262660	Bin67_BRG1_Brg1_peak_1047	43	.	BRG1	BRG1	BIN67
chr1	160344204	160344307	Bin67_BRG1_Brg1_peak_1048	19	.	BRG1	BRG1	BIN67
chr1	160520702	160520961	Bin67_BRG1_Brg1_peak_1049	32	.	BRG1	BRG1	BIN67
chr1	160578690	160578909	Bin67_BRG1_Brg1_peak_1050	27	.	BRG1	BRG1	BIN67
chr1	160996128	160996380	Bin67_BRG1_Brg1_peak_1051	48	.	BRG1	BRG1	BIN67
chr1	161020980	161021389	Bin67_BRG1_Brg1_peak_1052	25	.	BRG1	BRG1	BIN67
chr1	161045210	161045403	Bin67_BRG1_Brg1_peak_1053	29	.	BRG1	BRG1	BIN67
chr1	161083367	161083700	Bin67_BRG1_Brg1_peak_1054	90	.	BRG1	BRG1	BIN67
chr1	161132962	161133242	Bin67_BRG1_Brg1_peak_1055	16	.	BRG1	BRG1	BIN67
chr1	161159225	161159448	Bin67_BRG1_Brg1_peak_1056	26	.	BRG1	BRG1	BIN67
chr1	161166048	161166258	Bin67_BRG1_Brg1_peak_1057	67	.	BRG1	BRG1	BIN67
chr1	161539938	161540051	Bin67_BRG1_Brg1_peak_1058	14	.	BRG1	BRG1	BIN67
chr1	161540269	161540424	Bin67_BRG1_Brg1_peak_1059	14	.	BRG1	BRG1	BIN67
chr1	161726052	161726133	Bin67_BRG1_Brg1_peak_1060	20	.	BRG1	BRG1	BIN67
chr1	161744207	161744464	Bin67_BRG1_Brg1_peak_1061	19	.	BRG1	BRG1	BIN67
chr1	161962296	161962628	Bin67_BRG1_Brg1_peak_1062	32	.	BRG1	BRG1	BIN67
chr1	161976763	161976850	Bin67_BRG1_Brg1_peak_1063	24	.	BRG1	BRG1	BIN67
chr1	162024283	162024375	Bin67_BRG1_Brg1_peak_1064	13	.	BRG1	BRG1	BIN67
chr1	162055129	162055392	Bin67_BRG1_Brg1_peak_1065	35	.	BRG1	BRG1	BIN67
chr1	162349781	162349989	Bin67_BRG1_Brg1_peak_1066	39	.	BRG1	BRG1	BIN67
chr1	162538575	162539348	Bin67_BRG1_Brg1_peak_1067	127	.	BRG1	BRG1	BIN67
chr1	162541932	162542218	Bin67_BRG1_Brg1_peak_1068	34	.	BRG1	BRG1	BIN67
chr1	162561396	162561597	Bin67_BRG1_Brg1_peak_1069	46	.	BRG1	BRG1	BIN67
chr1	162605422	162606041	Bin67_BRG1_Brg1_peak_1070	64	.	BRG1	BRG1	BIN67
chr1	162663297	162663699	Bin67_BRG1_Brg1_peak_1071	40	.	BRG1	BRG1	BIN67
chr1	162676253	162676397	Bin67_BRG1_Brg1_peak_1072	21	.	BRG1	BRG1	BIN67
chr1	162790459	162790600	Bin67_BRG1_Brg1_peak_1073	36	.	BRG1	BRG1	BIN67
chr1	162902265	162902480	Bin67_BRG1_Brg1_peak_1074	17	.	BRG1	BRG1	BIN67
chr1	162905582	162906024	Bin67_BRG1_Brg1_peak_1075	59	.	BRG1	BRG1	BIN67
chr1	162916417	162916600	Bin67_BRG1_Brg1_peak_1076	40	.	BRG1	BRG1	BIN67
chr1	163035488	163036387	Bin67_BRG1_Brg1_peak_1077a	169	.	BRG1	BRG1	BIN67
chr1	163035488	163036387	Bin67_BRG1_Brg1_peak_1077b	31	.	BRG1	BRG1	BIN67
chr1	163046521	163046695	Bin67_BRG1_Brg1_peak_1078	26	.	BRG1	BRG1	BIN67
chr1	163168120	163168524	Bin67_BRG1_Brg1_peak_1079	66	.	BRG1	BRG1	BIN67
chr1	163171075	163171473	Bin67_BRG1_Brg1_peak_1080	25	.	BRG1	BRG1	BIN67
chr1	163203525	163203651	Bin67_BRG1_Brg1_peak_1081	21	.	BRG1	BRG1	BIN67
chr1	163244512	163244651	Bin67_BRG1_Brg1_peak_1082	17	.	BRG1	BRG1	BIN67
chr1	164637567	164638119	Bin67_BRG1_Brg1_peak_1083	63	.	BRG1	BRG1	BIN67
chr1	164733294	164733436	Bin67_BRG1_Brg1_peak_1084	40	.	BRG1	BRG1	BIN67
chr1	164771520	164772116	Bin67_BRG1_Brg1_peak_1085	47	.	BRG1	BRG1	BIN67
chr1	165116609	165117184	Bin67_BRG1_Brg1_peak_1086a	54	.	BRG1	BRG1	BIN67
chr1	165116609	165117184	Bin67_BRG1_Brg1_peak_1086b	106	.	BRG1	BRG1	BIN67
chr1	165482122	165482491	Bin67_BRG1_Brg1_peak_1087	58	.	BRG1	BRG1	BIN67
chr1	165597994	165598283	Bin67_BRG1_Brg1_peak_1088	118	.	BRG1	BRG1	BIN67
chr1	165630989	165631144	Bin67_BRG1_Brg1_peak_1089	28	.	BRG1	BRG1	BIN67
chr1	165631847	165632121	Bin67_BRG1_Brg1_peak_1090	38	.	BRG1	BRG1	BIN67
chr1	165828344	165828828	Bin67_BRG1_Brg1_peak_1091	25	.	BRG1	BRG1	BIN67
chr1	166905942	166906091	Bin67_BRG1_Brg1_peak_1092	15	.	BRG1	BRG1	BIN67
chr1	166952129	166952679	Bin67_BRG1_Brg1_peak_1093	31	.	BRG1	BRG1	BIN67
chr1	167077284	167077573	Bin67_BRG1_Brg1_peak_1094	23	.	BRG1	BRG1	BIN67
chr1	167173818	167173945	Bin67_BRG1_Brg1_peak_1095	17	.	BRG1	BRG1	BIN67
chr1	167600394	167600516	Bin67_BRG1_Brg1_peak_1096	45	.	BRG1	BRG1	BIN67
chr1	167663064	167663322	Bin67_BRG1_Brg1_peak_1097	34	.	BRG1	BRG1	BIN67
chr1	167715072	167715230	Bin67_BRG1_Brg1_peak_1098	30	.	BRG1	BRG1	BIN67
chr1	167716554	167716841	Bin67_BRG1_Brg1_peak_1099	20	.	BRG1	BRG1	BIN67
chr1	167796143	167796528	Bin67_BRG1_Brg1_peak_1100	40	.	BRG1	BRG1	BIN67
chr1	167797102	167797264	Bin67_BRG1_Brg1_peak_1101	33	.	BRG1	BRG1	BIN67
chr1	167820092	167820372	Bin67_BRG1_Brg1_peak_1102	47	.	BRG1	BRG1	BIN67
chr1	167822058	167822317	Bin67_BRG1_Brg1_peak_1103	21	.	BRG1	BRG1	BIN67
chr1	167922764	167922947	Bin67_BRG1_Brg1_peak_1104	35	.	BRG1	BRG1	BIN67
chr1	167935146	167935494	Bin67_BRG1_Brg1_peak_1105	32	.	BRG1	BRG1	BIN67
chr1	168112859	168113404	Bin67_BRG1_Brg1_peak_1106a	101	.	BRG1	BRG1	BIN67
chr1	168112859	168113404	Bin67_BRG1_Brg1_peak_1106b	19	.	BRG1	BRG1	BIN67
chr1	168223879	168224049	Bin67_BRG1_Brg1_peak_1107	17	.	BRG1	BRG1	BIN67
chr1	168225691	168226000	Bin67_BRG1_Brg1_peak_1108	43	.	BRG1	BRG1	BIN67
chr1	168227559	168227760	Bin67_BRG1_Brg1_peak_1109	24	.	BRG1	BRG1	BIN67
chr1	168301851	168301941	Bin67_BRG1_Brg1_peak_1110	20	.	BRG1	BRG1	BIN67
chr1	168320946	168321450	Bin67_BRG1_Brg1_peak_1111	135	.	BRG1	BRG1	BIN67
chr1	168408733	168409269	Bin67_BRG1_Brg1_peak_1112a	66	.	BRG1	BRG1	BIN67
chr1	168408733	168409269	Bin67_BRG1_Brg1_peak_1112b	47	.	BRG1	BRG1	BIN67
chr1	168470969	168471167	Bin67_BRG1_Brg1_peak_1113	21	.	BRG1	BRG1	BIN67
chr1	168471368	168471552	Bin67_BRG1_Brg1_peak_1114	43	.	BRG1	BRG1	BIN67
chr1	168763196	168763357	Bin67_BRG1_Brg1_peak_1115	29	.	BRG1	BRG1	BIN67
chr1	169059328	169059649	Bin67_BRG1_Brg1_peak_1116	15	.	BRG1	BRG1	BIN67
chr1	169363217	169363390	Bin67_BRG1_Brg1_peak_1117	37	.	BRG1	BRG1	BIN67
chr1	169486031	169486131	Bin67_BRG1_Brg1_peak_1118	17	.	BRG1	BRG1	BIN67
chr1	169511742	169511836	Bin67_BRG1_Brg1_peak_1119	14	.	BRG1	BRG1	BIN67
chr1	169529405	169529692	Bin67_BRG1_Brg1_peak_1120	27	.	BRG1	BRG1	BIN67
chr1	169781328	169781434	Bin67_BRG1_Brg1_peak_1121	13	.	BRG1	BRG1	BIN67
chr1	170532167	170532305	Bin67_BRG1_Brg1_peak_1122	25	.	BRG1	BRG1	BIN67
chr1	170569004	170569088	Bin67_BRG1_Brg1_peak_1123	22	.	BRG1	BRG1	BIN67
chr1	171313893	171314024	Bin67_BRG1_Brg1_peak_1124	13	.	BRG1	BRG1	BIN67
chr1	171434967	171435165	Bin67_BRG1_Brg1_peak_1125	37	.	BRG1	BRG1	BIN67
chr1	171438598	171438796	Bin67_BRG1_Brg1_peak_1126	72	.	BRG1	BRG1	BIN67
chr1	171781332	171781529	Bin67_BRG1_Brg1_peak_1127	42	.	BRG1	BRG1	BIN67
chr1	171817596	171818128	Bin67_BRG1_Brg1_peak_1128	138	.	BRG1	BRG1	BIN67
chr1	171868246	171868361	Bin67_BRG1_Brg1_peak_1129	20	.	BRG1	BRG1	BIN67
chr1	171936762	171936986	Bin67_BRG1_Brg1_peak_1130	32	.	BRG1	BRG1	BIN67
chr1	171937311	171937524	Bin67_BRG1_Brg1_peak_1131	40	.	BRG1	BRG1	BIN67
chr1	172136917	172137156	Bin67_BRG1_Brg1_peak_1132	21	.	BRG1	BRG1	BIN67
chr1	172137557	172137664	Bin67_BRG1_Brg1_peak_1133	24	.	BRG1	BRG1	BIN67
chr1	172255258	172255398	Bin67_BRG1_Brg1_peak_1134	30	.	BRG1	BRG1	BIN67
chr1	172258412	172258501	Bin67_BRG1_Brg1_peak_1135	18	.	BRG1	BRG1	BIN67
chr1	172269281	172269926	Bin67_BRG1_Brg1_peak_1136	65	.	BRG1	BRG1	BIN67
chr1	172287511	172287658	Bin67_BRG1_Brg1_peak_1137	14	.	BRG1	BRG1	BIN67
chr1	172322283	172322911	Bin67_BRG1_Brg1_peak_1138a	101	.	BRG1	BRG1	BIN67
chr1	172322283	172322911	Bin67_BRG1_Brg1_peak_1138b	111	.	BRG1	BRG1	BIN67
chr1	172325348	172326161	Bin67_BRG1_Brg1_peak_1139	32	.	BRG1	BRG1	BIN67
chr1	172343610	172343984	Bin67_BRG1_Brg1_peak_1140a	76	.	BRG1	BRG1	BIN67
chr1	172343610	172343984	Bin67_BRG1_Brg1_peak_1140b	113	.	BRG1	BRG1	BIN67
chr1	172344638	172344852	Bin67_BRG1_Brg1_peak_1141	15	.	BRG1	BRG1	BIN67
chr1	172352409	172352533	Bin67_BRG1_Brg1_peak_1142	15	.	BRG1	BRG1	BIN67
chr1	172354255	172354620	Bin67_BRG1_Brg1_peak_1143	24	.	BRG1	BRG1	BIN67
chr1	172356801	172356966	Bin67_BRG1_Brg1_peak_1144	15	.	BRG1	BRG1	BIN67
chr1	172358111	172358950	Bin67_BRG1_Brg1_peak_1145	27	.	BRG1	BRG1	BIN67
chr1	172359308	172359642	Bin67_BRG1_Brg1_peak_1146	17	.	BRG1	BRG1	BIN67
chr1	172398471	172398655	Bin67_BRG1_Brg1_peak_1147	35	.	BRG1	BRG1	BIN67
chr1	172417960	172418054	Bin67_BRG1_Brg1_peak_1148	26	.	BRG1	BRG1	BIN67
chr1	172452605	172452832	Bin67_BRG1_Brg1_peak_1149	63	.	BRG1	BRG1	BIN67
chr1	172467019	172467196	Bin67_BRG1_Brg1_peak_1150	38	.	BRG1	BRG1	BIN67
chr1	172499811	172499923	Bin67_BRG1_Brg1_peak_1151	15	.	BRG1	BRG1	BIN67
chr1	172532521	172533125	Bin67_BRG1_Brg1_peak_1152a	135	.	BRG1	BRG1	BIN67
chr1	172532521	172533125	Bin67_BRG1_Brg1_peak_1152b	30	.	BRG1	BRG1	BIN67
chr1	172532521	172533125	Bin67_BRG1_Brg1_peak_1152c	39	.	BRG1	BRG1	BIN67
chr1	172588817	172589061	Bin67_BRG1_Brg1_peak_1153	17	.	BRG1	BRG1	BIN67
chr1	172654660	172654780	Bin67_BRG1_Brg1_peak_1154	17	.	BRG1	BRG1	BIN67
chr1	172746350	172746455	Bin67_BRG1_Brg1_peak_1155	23	.	BRG1	BRG1	BIN67
chr1	172917857	172917946	Bin67_BRG1_Brg1_peak_1156	14	.	BRG1	BRG1	BIN67
chr1	172918173	172918426	Bin67_BRG1_Brg1_peak_1157	43	.	BRG1	BRG1	BIN67
chr1	172933917	172934282	Bin67_BRG1_Brg1_peak_1158	56	.	BRG1	BRG1	BIN67
chr1	172969845	172970427	Bin67_BRG1_Brg1_peak_1159a	47	.	BRG1	BRG1	BIN67
chr1	172969845	172970427	Bin67_BRG1_Brg1_peak_1159b	65	.	BRG1	BRG1	BIN67
chr1	172976330	172976485	Bin67_BRG1_Brg1_peak_1160	37	.	BRG1	BRG1	BIN67
chr1	173190600	173190776	Bin67_BRG1_Brg1_peak_1161	37	.	BRG1	BRG1	BIN67
chr1	173269443	173269904	Bin67_BRG1_Brg1_peak_1162	25	.	BRG1	BRG1	BIN67
chr1	173367225	173367384	Bin67_BRG1_Brg1_peak_1163	27	.	BRG1	BRG1	BIN67
chr1	173507261	173508035	Bin67_BRG1_Brg1_peak_1164	75	.	BRG1	BRG1	BIN67
chr1	174153498	174153718	Bin67_BRG1_Brg1_peak_1165	42	.	BRG1	BRG1	BIN67
chr1	174352103	174352358	Bin67_BRG1_Brg1_peak_1166	34	.	BRG1	BRG1	BIN67
chr1	174669987	174670136	Bin67_BRG1_Brg1_peak_1167	13	.	BRG1	BRG1	BIN67
chr1	174815370	174815478	Bin67_BRG1_Brg1_peak_1168	13	.	BRG1	BRG1	BIN67
chr1	174999241	174999631	Bin67_BRG1_Brg1_peak_1169	72	.	BRG1	BRG1	BIN67
chr1	174999976	175000077	Bin67_BRG1_Brg1_peak_1170	30	.	BRG1	BRG1	BIN67
chr1	175129123	175129287	Bin67_BRG1_Brg1_peak_1171	17	.	BRG1	BRG1	BIN67
chr1	175169472	175169669	Bin67_BRG1_Brg1_peak_1172	37	.	BRG1	BRG1	BIN67
chr1	175209254	175209343	Bin67_BRG1_Brg1_peak_1173	14	.	BRG1	BRG1	BIN67
chr1	175268535	175268825	Bin67_BRG1_Brg1_peak_1174	36	.	BRG1	BRG1	BIN67
chr1	176207556	176207684	Bin67_BRG1_Brg1_peak_1175	72	.	BRG1	BRG1	BIN67
chr1	176241518	176241778	Bin67_BRG1_Brg1_peak_1176	24	.	BRG1	BRG1	BIN67
chr1	176866140	176866257	Bin67_BRG1_Brg1_peak_1177	13	.	BRG1	BRG1	BIN67
chr1	178093536	178093617	Bin67_BRG1_Brg1_peak_1178	17	.	BRG1	BRG1	BIN67
chr1	178126583	178127552	Bin67_BRG1_Brg1_peak_1179a	142	.	BRG1	BRG1	BIN67
chr1	178126583	178127552	Bin67_BRG1_Brg1_peak_1179b	178	.	BRG1	BRG1	BIN67
chr1	178134111	178134269	Bin67_BRG1_Brg1_peak_1180	31	.	BRG1	BRG1	BIN67
chr1	178238888	178239208	Bin67_BRG1_Brg1_peak_1181	23	.	BRG1	BRG1	BIN67
chr1	178241135	178241217	Bin67_BRG1_Brg1_peak_1182	16	.	BRG1	BRG1	BIN67
chr1	178267656	178267867	Bin67_BRG1_Brg1_peak_1183	89	.	BRG1	BRG1	BIN67
chr1	178341117	178341767	Bin67_BRG1_Brg1_peak_1184a	48	.	BRG1	BRG1	BIN67
chr1	178341117	178341767	Bin67_BRG1_Brg1_peak_1184b	58	.	BRG1	BRG1	BIN67
chr1	178344524	178344997	Bin67_BRG1_Brg1_peak_1185	31	.	BRG1	BRG1	BIN67
chr1	178354780	178355008	Bin67_BRG1_Brg1_peak_1186	29	.	BRG1	BRG1	BIN67
chr1	178397632	178397865	Bin67_BRG1_Brg1_peak_1187	66	.	BRG1	BRG1	BIN67
chr1	178418018	178418148	Bin67_BRG1_Brg1_peak_1188	44	.	BRG1	BRG1	BIN67
chr1	178464896	178465402	Bin67_BRG1_Brg1_peak_1189	61	.	BRG1	BRG1	BIN67
chr1	178529974	178530244	Bin67_BRG1_Brg1_peak_1190	44	.	BRG1	BRG1	BIN67
chr1	178536934	178537327	Bin67_BRG1_Brg1_peak_1191	157	.	BRG1	BRG1	BIN67
chr1	178542951	178543092	Bin67_BRG1_Brg1_peak_1192	32	.	BRG1	BRG1	BIN67
chr1	178632971	178633306	Bin67_BRG1_Brg1_peak_1193	14	.	BRG1	BRG1	BIN67
chr1	178684645	178685215	Bin67_BRG1_Brg1_peak_1194a	42	.	BRG1	BRG1	BIN67
chr1	178684645	178685215	Bin67_BRG1_Brg1_peak_1194b	70	.	BRG1	BRG1	BIN67
chr1	178725025	178725334	Bin67_BRG1_Brg1_peak_1195	32	.	BRG1	BRG1	BIN67
chr1	178847482	178847786	Bin67_BRG1_Brg1_peak_1196	170	.	BRG1	BRG1	BIN67
chr1	179059159	179059305	Bin67_BRG1_Brg1_peak_1197	13	.	BRG1	BRG1	BIN67
chr1	179129294	179129471	Bin67_BRG1_Brg1_peak_1198	13	.	BRG1	BRG1	BIN67
chr1	179130164	179130246	Bin67_BRG1_Brg1_peak_1199	22	.	BRG1	BRG1	BIN67
chr1	179294778	179294871	Bin67_BRG1_Brg1_peak_1200	13	.	BRG1	BRG1	BIN67
chr1	179310672	179310935	Bin67_BRG1_Brg1_peak_1201	38	.	BRG1	BRG1	BIN67
chr1	179353893	179353986	Bin67_BRG1_Brg1_peak_1202	16	.	BRG1	BRG1	BIN67
chr1	179365702	179365894	Bin67_BRG1_Brg1_peak_1203	16	.	BRG1	BRG1	BIN67
chr1	179876207	179876728	Bin67_BRG1_Brg1_peak_1204	35	.	BRG1	BRG1	BIN67
chr1	179882364	179882946	Bin67_BRG1_Brg1_peak_1205a	15	.	BRG1	BRG1	BIN67
chr1	179882364	179882946	Bin67_BRG1_Brg1_peak_1205b	15	.	BRG1	BRG1	BIN67
chr1	180080544	180080721	Bin67_BRG1_Brg1_peak_1206	15	.	BRG1	BRG1	BIN67
chr1	180117710	180117968	Bin67_BRG1_Brg1_peak_1207	49	.	BRG1	BRG1	BIN67
chr1	180155338	180155563	Bin67_BRG1_Brg1_peak_1208	26	.	BRG1	BRG1	BIN67
chr1	180156760	180156843	Bin67_BRG1_Brg1_peak_1209	17	.	BRG1	BRG1	BIN67
chr1	180168239	180168350	Bin67_BRG1_Brg1_peak_1210	42	.	BRG1	BRG1	BIN67
chr1	180229702	180229814	Bin67_BRG1_Brg1_peak_1211	19	.	BRG1	BRG1	BIN67
chr1	180300440	180300532	Bin67_BRG1_Brg1_peak_1212	17	.	BRG1	BRG1	BIN67
chr1	180502568	180502705	Bin67_BRG1_Brg1_peak_1213	24	.	BRG1	BRG1	BIN67
chr1	180560322	180560462	Bin67_BRG1_Brg1_peak_1214	26	.	BRG1	BRG1	BIN67
chr1	180560935	180561262	Bin67_BRG1_Brg1_peak_1215	40	.	BRG1	BRG1	BIN67
chr1	180562840	180563301	Bin67_BRG1_Brg1_peak_1216	34	.	BRG1	BRG1	BIN67
chr1	180572131	180572504	Bin67_BRG1_Brg1_peak_1217	289	.	BRG1	BRG1	BIN67
chr1	180586503	180587070	Bin67_BRG1_Brg1_peak_1218	56	.	BRG1	BRG1	BIN67
chr1	180594828	180595109	Bin67_BRG1_Brg1_peak_1219	38	.	BRG1	BRG1	BIN67
chr1	180773470	180773685	Bin67_BRG1_Brg1_peak_1220	34	.	BRG1	BRG1	BIN67
chr1	180881282	180881485	Bin67_BRG1_Brg1_peak_1221	32	.	BRG1	BRG1	BIN67
chr1	181105794	181105886	Bin67_BRG1_Brg1_peak_1222	14	.	BRG1	BRG1	BIN67
chr1	181112732	181113241	Bin67_BRG1_Brg1_peak_1223a	29	.	BRG1	BRG1	BIN67
chr1	181112732	181113241	Bin67_BRG1_Brg1_peak_1223b	98	.	BRG1	BRG1	BIN67
chr1	181135463	181136448	Bin67_BRG1_Brg1_peak_1224	46	.	BRG1	BRG1	BIN67
chr1	181251252	181251444	Bin67_BRG1_Brg1_peak_1225	13	.	BRG1	BRG1	BIN67
chr1	181255390	181255755	Bin67_BRG1_Brg1_peak_1226	34	.	BRG1	BRG1	BIN67
chr1	181426352	181426557	Bin67_BRG1_Brg1_peak_1227	36	.	BRG1	BRG1	BIN67
chr1	181937259	181937457	Bin67_BRG1_Brg1_peak_1228	27	.	BRG1	BRG1	BIN67
chr1	182029793	182029887	Bin67_BRG1_Brg1_peak_1229	25	.	BRG1	BRG1	BIN67
chr1	182290426	182290579	Bin67_BRG1_Brg1_peak_1230	27	.	BRG1	BRG1	BIN67
chr1	182507795	182507972	Bin67_BRG1_Brg1_peak_1231	28	.	BRG1	BRG1	BIN67
chr1	182536561	182536646	Bin67_BRG1_Brg1_peak_1232	17	.	BRG1	BRG1	BIN67
chr1	182683653	182683798	Bin67_BRG1_Brg1_peak_1233	40	.	BRG1	BRG1	BIN67
chr1	182779698	182779843	Bin67_BRG1_Brg1_peak_1234	13	.	BRG1	BRG1	BIN67
chr1	182789520	182789773	Bin67_BRG1_Brg1_peak_1235	29	.	BRG1	BRG1	BIN67
chr1	182956372	182956483	Bin67_BRG1_Brg1_peak_1236	15	.	BRG1	BRG1	BIN67
chr1	182962802	182963184	Bin67_BRG1_Brg1_peak_1237	49	.	BRG1	BRG1	BIN67
chr1	182968324	182968677	Bin67_BRG1_Brg1_peak_1238	59	.	BRG1	BRG1	BIN67
chr1	182972121	182972315	Bin67_BRG1_Brg1_peak_1239	27	.	BRG1	BRG1	BIN67
chr1	182974678	182975076	Bin67_BRG1_Brg1_peak_1240	81	.	BRG1	BRG1	BIN67
chr1	182977482	182978379	Bin67_BRG1_Brg1_peak_1241a	43	.	BRG1	BRG1	BIN67
chr1	182977482	182978379	Bin67_BRG1_Brg1_peak_1241b	40	.	BRG1	BRG1	BIN67
chr1	183022197	183022424	Bin67_BRG1_Brg1_peak_1242	19	.	BRG1	BRG1	BIN67
chr1	183029385	183030271	Bin67_BRG1_Brg1_peak_1243a	68	.	BRG1	BRG1	BIN67
chr1	183029385	183030271	Bin67_BRG1_Brg1_peak_1243b	20	.	BRG1	BRG1	BIN67
chr1	183029385	183030271	Bin67_BRG1_Brg1_peak_1243c	42	.	BRG1	BRG1	BIN67
chr1	183032118	183032336	Bin67_BRG1_Brg1_peak_1244	31	.	BRG1	BRG1	BIN67
chr1	183032564	183032812	Bin67_BRG1_Brg1_peak_1245	17	.	BRG1	BRG1	BIN67
chr1	183044144	183044735	Bin67_BRG1_Brg1_peak_1246	31	.	BRG1	BRG1	BIN67
chr1	183060061	183061143	Bin67_BRG1_Brg1_peak_1247	63	.	BRG1	BRG1	BIN67
chr1	183065342	183065448	Bin67_BRG1_Brg1_peak_1248	15	.	BRG1	BRG1	BIN67
chr1	183085205	183085291	Bin67_BRG1_Brg1_peak_1249	29	.	BRG1	BRG1	BIN67
chr1	183135567	183135652	Bin67_BRG1_Brg1_peak_1250	25	.	BRG1	BRG1	BIN67
chr1	183143906	183144028	Bin67_BRG1_Brg1_peak_1251	23	.	BRG1	BRG1	BIN67
chr1	183164218	183164757	Bin67_BRG1_Brg1_peak_1252a	32	.	BRG1	BRG1	BIN67
chr1	183164218	183164757	Bin67_BRG1_Brg1_peak_1252b	72	.	BRG1	BRG1	BIN67
chr1	183180509	183181022	Bin67_BRG1_Brg1_peak_1253	35	.	BRG1	BRG1	BIN67
chr1	183209596	183209857	Bin67_BRG1_Brg1_peak_1254	47	.	BRG1	BRG1	BIN67
chr1	183214896	183214991	Bin67_BRG1_Brg1_peak_1255	14	.	BRG1	BRG1	BIN67
chr1	183234464	183235035	Bin67_BRG1_Brg1_peak_1256a	57	.	BRG1	BRG1	BIN67
chr1	183234464	183235035	Bin67_BRG1_Brg1_peak_1256b	125	.	BRG1	BRG1	BIN67
chr1	183272504	183273019	Bin67_BRG1_Brg1_peak_1257	55	.	BRG1	BRG1	BIN67
chr1	183279098	183279360	Bin67_BRG1_Brg1_peak_1258	38	.	BRG1	BRG1	BIN67
chr1	183281712	183281979	Bin67_BRG1_Brg1_peak_1259	41	.	BRG1	BRG1	BIN67
chr1	183291909	183292034	Bin67_BRG1_Brg1_peak_1260	27	.	BRG1	BRG1	BIN67
chr1	183360031	183360113	Bin67_BRG1_Brg1_peak_1261	15	.	BRG1	BRG1	BIN67
chr1	183432520	183432897	Bin67_BRG1_Brg1_peak_1262	69	.	BRG1	BRG1	BIN67
chr1	183454456	183454560	Bin67_BRG1_Brg1_peak_1263	14	.	BRG1	BRG1	BIN67
chr1	183467575	183467823	Bin67_BRG1_Brg1_peak_1264	17	.	BRG1	BRG1	BIN67
chr1	183470317	183470475	Bin67_BRG1_Brg1_peak_1265	55	.	BRG1	BRG1	BIN67
chr1	183472116	183472353	Bin67_BRG1_Brg1_peak_1266	21	.	BRG1	BRG1	BIN67
chr1	183515170	183515431	Bin67_BRG1_Brg1_peak_1267	23	.	BRG1	BRG1	BIN67
chr1	183567687	183567947	Bin67_BRG1_Brg1_peak_1268	40	.	BRG1	BRG1	BIN67
chr1	183608518	183608743	Bin67_BRG1_Brg1_peak_1269	19	.	BRG1	BRG1	BIN67
chr1	183610037	183610261	Bin67_BRG1_Brg1_peak_1270	40	.	BRG1	BRG1	BIN67
chr1	183622816	183623172	Bin67_BRG1_Brg1_peak_1271	35	.	BRG1	BRG1	BIN67
chr1	183636038	183636213	Bin67_BRG1_Brg1_peak_1272	33	.	BRG1	BRG1	BIN67
chr1	183756968	183757330	Bin67_BRG1_Brg1_peak_1273	134	.	BRG1	BRG1	BIN67
chr1	183805273	183805373	Bin67_BRG1_Brg1_peak_1274	17	.	BRG1	BRG1	BIN67
chr1	183808316	183808485	Bin67_BRG1_Brg1_peak_1275	28	.	BRG1	BRG1	BIN67
chr1	183871072	183871299	Bin67_BRG1_Brg1_peak_1276	16	.	BRG1	BRG1	BIN67
chr1	183881689	183882124	Bin67_BRG1_Brg1_peak_1277	55	.	BRG1	BRG1	BIN67
chr1	184002104	184002595	Bin67_BRG1_Brg1_peak_1278	37	.	BRG1	BRG1	BIN67
chr1	184491760	184491919	Bin67_BRG1_Brg1_peak_1279	32	.	BRG1	BRG1	BIN67
chr1	185017286	185017484	Bin67_BRG1_Brg1_peak_1280	15	.	BRG1	BRG1	BIN67
chr1	185045224	185045363	Bin67_BRG1_Brg1_peak_1281	45	.	BRG1	BRG1	BIN67
chr1	185144539	185144645	Bin67_BRG1_Brg1_peak_1282	13	.	BRG1	BRG1	BIN67
chr1	185317759	185317980	Bin67_BRG1_Brg1_peak_1283	21	.	BRG1	BRG1	BIN67
chr1	185483816	185484723	Bin67_BRG1_Brg1_peak_1284a	38	.	BRG1	BRG1	BIN67
chr1	185483816	185484723	Bin67_BRG1_Brg1_peak_1284b	63	.	BRG1	BRG1	BIN67
chr1	185483816	185484723	Bin67_BRG1_Brg1_peak_1284c	65	.	BRG1	BRG1	BIN67
chr1	185483816	185484723	Bin67_BRG1_Brg1_peak_1284d	35	.	BRG1	BRG1	BIN67
chr1	185500163	185500430	Bin67_BRG1_Brg1_peak_1285	72	.	BRG1	BRG1	BIN67
chr1	185646444	185646542	Bin67_BRG1_Brg1_peak_1286	32	.	BRG1	BRG1	BIN67
chr1	185654659	185654958	Bin67_BRG1_Brg1_peak_1287	20	.	BRG1	BRG1	BIN67
chr1	186188163	186188406	Bin67_BRG1_Brg1_peak_1288	40	.	BRG1	BRG1	BIN67
chr1	186236912	186237432	Bin67_BRG1_Brg1_peak_1289	32	.	BRG1	BRG1	BIN67
chr1	186535610	186535889	Bin67_BRG1_Brg1_peak_1290	43	.	BRG1	BRG1	BIN67
chr1	186708766	186708959	Bin67_BRG1_Brg1_peak_1291	27	.	BRG1	BRG1	BIN67
chr1	187313369	187313566	Bin67_BRG1_Brg1_peak_1292	22	.	BRG1	BRG1	BIN67
chr1	187471743	187471903	Bin67_BRG1_Brg1_peak_1293	13	.	BRG1	BRG1	BIN67
chr1	187472136	187472239	Bin67_BRG1_Brg1_peak_1294	26	.	BRG1	BRG1	BIN67
chr1	187691338	187691669	Bin67_BRG1_Brg1_peak_1295	37	.	BRG1	BRG1	BIN67
chr1	188027706	188028142	Bin67_BRG1_Brg1_peak_1296	48	.	BRG1	BRG1	BIN67
chr1	188237792	188238096	Bin67_BRG1_Brg1_peak_1297	28	.	BRG1	BRG1	BIN67
chr1	189323159	189323293	Bin67_BRG1_Brg1_peak_1298	16	.	BRG1	BRG1	BIN67
chr1	189616989	189617199	Bin67_BRG1_Brg1_peak_1299	24	.	BRG1	BRG1	BIN67
chr1	189619622	189620130	Bin67_BRG1_Brg1_peak_1300	55	.	BRG1	BRG1	BIN67
chr1	189752452	189752605	Bin67_BRG1_Brg1_peak_1301	25	.	BRG1	BRG1	BIN67
chr1	189962474	189962608	Bin67_BRG1_Brg1_peak_1302	20	.	BRG1	BRG1	BIN67
chr1	190679280	190679606	Bin67_BRG1_Brg1_peak_1303	70	.	BRG1	BRG1	BIN67
chr1	191919337	191919417	Bin67_BRG1_Brg1_peak_1304	25	.	BRG1	BRG1	BIN67
chr1	192530973	192531059	Bin67_BRG1_Brg1_peak_1305	21	.	BRG1	BRG1	BIN67
chr1	192766271	192766470	Bin67_BRG1_Brg1_peak_1306	35	.	BRG1	BRG1	BIN67
chr1	193059885	193059997	Bin67_BRG1_Brg1_peak_1307	13	.	BRG1	BRG1	BIN67
chr1	193104872	193105411	Bin67_BRG1_Brg1_peak_1308	37	.	BRG1	BRG1	BIN67
chr1	193115613	193116098	Bin67_BRG1_Brg1_peak_1309a	56	.	BRG1	BRG1	BIN67
chr1	193115613	193116098	Bin67_BRG1_Brg1_peak_1309b	47	.	BRG1	BRG1	BIN67
chr1	193121734	193121939	Bin67_BRG1_Brg1_peak_1310	43	.	BRG1	BRG1	BIN67
chr1	193167281	193167486	Bin67_BRG1_Brg1_peak_1311	35	.	BRG1	BRG1	BIN67
chr1	193183360	193183521	Bin67_BRG1_Brg1_peak_1312	28	.	BRG1	BRG1	BIN67
chr1	193201890	193202085	Bin67_BRG1_Brg1_peak_1313	17	.	BRG1	BRG1	BIN67
chr1	193209933	193210060	Bin67_BRG1_Brg1_peak_1314	13	.	BRG1	BRG1	BIN67
chr1	193211779	193211916	Bin67_BRG1_Brg1_peak_1315	22	.	BRG1	BRG1	BIN67
chr1	193322176	193322473	Bin67_BRG1_Brg1_peak_1316	20	.	BRG1	BRG1	BIN67
chr1	193348309	193348734	Bin67_BRG1_Brg1_peak_1317	18	.	BRG1	BRG1	BIN67
chr1	193403142	193403245	Bin67_BRG1_Brg1_peak_1318	31	.	BRG1	BRG1	BIN67
chr1	193403939	193404677	Bin67_BRG1_Brg1_peak_1319a	38	.	BRG1	BRG1	BIN67
chr1	193403939	193404677	Bin67_BRG1_Brg1_peak_1319b	46	.	BRG1	BRG1	BIN67
chr1	193418306	193418902	Bin67_BRG1_Brg1_peak_1320	46	.	BRG1	BRG1	BIN67
chr1	193542929	193543646	Bin67_BRG1_Brg1_peak_1321a	63	.	BRG1	BRG1	BIN67
chr1	193542929	193543646	Bin67_BRG1_Brg1_peak_1321b	75	.	BRG1	BRG1	BIN67
chr1	193558377	193558872	Bin67_BRG1_Brg1_peak_1322	108	.	BRG1	BRG1	BIN67
chr1	193562057	193562200	Bin67_BRG1_Brg1_peak_1323	21	.	BRG1	BRG1	BIN67
chr1	193588567	193588838	Bin67_BRG1_Brg1_peak_1324	17	.	BRG1	BRG1	BIN67
chr1	193629677	193630055	Bin67_BRG1_Brg1_peak_1325a	28	.	BRG1	BRG1	BIN67
chr1	193629677	193630055	Bin67_BRG1_Brg1_peak_1325b	24	.	BRG1	BRG1	BIN67
chr1	193701460	193701565	Bin67_BRG1_Brg1_peak_1326	15	.	BRG1	BRG1	BIN67
chr1	194013900	194014013	Bin67_BRG1_Brg1_peak_1327	22	.	BRG1	BRG1	BIN67
chr1	194014230	194014351	Bin67_BRG1_Brg1_peak_1328	17	.	BRG1	BRG1	BIN67
chr1	194044738	194044827	Bin67_BRG1_Brg1_peak_1329	13	.	BRG1	BRG1	BIN67
chr1	194045470	194045677	Bin67_BRG1_Brg1_peak_1330	19	.	BRG1	BRG1	BIN67
chr1	194366761	194367115	Bin67_BRG1_Brg1_peak_1331	32	.	BRG1	BRG1	BIN67
chr1	194975844	194976132	Bin67_BRG1_Brg1_peak_1332	37	.	BRG1	BRG1	BIN67
chr1	195592014	195592529	Bin67_BRG1_Brg1_peak_1333	86	.	BRG1	BRG1	BIN67
chr1	195664008	195664092	Bin67_BRG1_Brg1_peak_1334	13	.	BRG1	BRG1	BIN67
chr1	195981681	195981832	Bin67_BRG1_Brg1_peak_1335	21	.	BRG1	BRG1	BIN67
chr1	196078698	196078806	Bin67_BRG1_Brg1_peak_1336	21	.	BRG1	BRG1	BIN67
chr1	197034945	197035077	Bin67_BRG1_Brg1_peak_1337	14	.	BRG1	BRG1	BIN67
chr1	197179130	197179217	Bin67_BRG1_Brg1_peak_1338	32	.	BRG1	BRG1	BIN67
chr1	197210626	197210715	Bin67_BRG1_Brg1_peak_1339	24	.	BRG1	BRG1	BIN67
chr1	197311988	197312165	Bin67_BRG1_Brg1_peak_1340	19	.	BRG1	BRG1	BIN67
chr1	197696159	197696370	Bin67_BRG1_Brg1_peak_1341	15	.	BRG1	BRG1	BIN67
chr1	198018552	198019170	Bin67_BRG1_Brg1_peak_1342a	104	.	BRG1	BRG1	BIN67
chr1	198018552	198019170	Bin67_BRG1_Brg1_peak_1342b	115	.	BRG1	BRG1	BIN67
chr1	198018552	198019170	Bin67_BRG1_Brg1_peak_1342c	30	.	BRG1	BRG1	BIN67
chr1	198121189	198121552	Bin67_BRG1_Brg1_peak_1343	32	.	BRG1	BRG1	BIN67
chr1	198156063	198156287	Bin67_BRG1_Brg1_peak_1344	27	.	BRG1	BRG1	BIN67
chr1	198220389	198220773	Bin67_BRG1_Brg1_peak_1345	106	.	BRG1	BRG1	BIN67
chr1	199685521	199685795	Bin67_BRG1_Brg1_peak_1346	43	.	BRG1	BRG1	BIN67
chr1	199759388	199759626	Bin67_BRG1_Brg1_peak_1347	61	.	BRG1	BRG1	BIN67
chr1	199994236	199994371	Bin67_BRG1_Brg1_peak_1348	15	.	BRG1	BRG1	BIN67
chr1	200150859	200151094	Bin67_BRG1_Brg1_peak_1349	33	.	BRG1	BRG1	BIN67
chr1	200320972	200321124	Bin67_BRG1_Brg1_peak_1350	30	.	BRG1	BRG1	BIN67
chr1	200409942	200410119	Bin67_BRG1_Brg1_peak_1351	29	.	BRG1	BRG1	BIN67
chr1	200483512	200483917	Bin67_BRG1_Brg1_peak_1352	53	.	BRG1	BRG1	BIN67
chr1	200733852	200734074	Bin67_BRG1_Brg1_peak_1353	25	.	BRG1	BRG1	BIN67
chr1	200890995	200891164	Bin67_BRG1_Brg1_peak_1354	36	.	BRG1	BRG1	BIN67
chr1	201063507	201063650	Bin67_BRG1_Brg1_peak_1355	40	.	BRG1	BRG1	BIN67
chr1	201137630	201137760	Bin67_BRG1_Brg1_peak_1356	17	.	BRG1	BRG1	BIN67
chr1	201170042	201170170	Bin67_BRG1_Brg1_peak_1357	27	.	BRG1	BRG1	BIN67
chr1	201170572	201170743	Bin67_BRG1_Brg1_peak_1358	25	.	BRG1	BRG1	BIN67
chr1	201171230	201171636	Bin67_BRG1_Brg1_peak_1359	16	.	BRG1	BRG1	BIN67
chr1	201267300	201267383	Bin67_BRG1_Brg1_peak_1360	19	.	BRG1	BRG1	BIN67
chr1	201289852	201289939	Bin67_BRG1_Brg1_peak_1361	24	.	BRG1	BRG1	BIN67
chr1	201296052	201296324	Bin67_BRG1_Brg1_peak_1362	48	.	BRG1	BRG1	BIN67
chr1	201456713	201457159	Bin67_BRG1_Brg1_peak_1363	54	.	BRG1	BRG1	BIN67
chr1	201460988	201461421	Bin67_BRG1_Brg1_peak_1364	191	.	BRG1	BRG1	BIN67
chr1	201461629	201462072	Bin67_BRG1_Brg1_peak_1365	27	.	BRG1	BRG1	BIN67
chr1	201462987	201463344	Bin67_BRG1_Brg1_peak_1366	30	.	BRG1	BRG1	BIN67
chr1	201489351	201489435	Bin67_BRG1_Brg1_peak_1367	25	.	BRG1	BRG1	BIN67
chr1	201562750	201562852	Bin67_BRG1_Brg1_peak_1368	24	.	BRG1	BRG1	BIN67
chr1	201593522	201593766	Bin67_BRG1_Brg1_peak_1369	43	.	BRG1	BRG1	BIN67
chr1	201713623	201713824	Bin67_BRG1_Brg1_peak_1370	55	.	BRG1	BRG1	BIN67
chr1	201714646	201715140	Bin67_BRG1_Brg1_peak_1371a	101	.	BRG1	BRG1	BIN67
chr1	201714646	201715140	Bin67_BRG1_Brg1_peak_1371b	40	.	BRG1	BRG1	BIN67
chr1	201802416	201802548	Bin67_BRG1_Brg1_peak_1372	14	.	BRG1	BRG1	BIN67
chr1	201845536	201846032	Bin67_BRG1_Brg1_peak_1373	261	.	BRG1	BRG1	BIN67
chr1	201849871	201850345	Bin67_BRG1_Brg1_peak_1374	272	.	BRG1	BRG1	BIN67
chr1	201882723	201883147	Bin67_BRG1_Brg1_peak_1375	27	.	BRG1	BRG1	BIN67
chr1	201885523	201885937	Bin67_BRG1_Brg1_peak_1376	38	.	BRG1	BRG1	BIN67
chr1	201982387	201982520	Bin67_BRG1_Brg1_peak_1377	26	.	BRG1	BRG1	BIN67
chr1	201982708	201983238	Bin67_BRG1_Brg1_peak_1378	43	.	BRG1	BRG1	BIN67
chr1	202046911	202047368	Bin67_BRG1_Brg1_peak_1379	48	.	BRG1	BRG1	BIN67
chr1	202058132	202058778	Bin67_BRG1_Brg1_peak_1380	129	.	BRG1	BRG1	BIN67
chr1	202105393	202106000	Bin67_BRG1_Brg1_peak_1381a	25	.	BRG1	BRG1	BIN67
chr1	202105393	202106000	Bin67_BRG1_Brg1_peak_1381b	229	.	BRG1	BRG1	BIN67
chr1	202185167	202185249	Bin67_BRG1_Brg1_peak_1382	19	.	BRG1	BRG1	BIN67
chr1	202200333	202200455	Bin67_BRG1_Brg1_peak_1383	47	.	BRG1	BRG1	BIN67
chr1	202234426	202234553	Bin67_BRG1_Brg1_peak_1384	49	.	BRG1	BRG1	BIN67
chr1	202235921	202236396	Bin67_BRG1_Brg1_peak_1385	36	.	BRG1	BRG1	BIN67
chr1	202291997	202292934	Bin67_BRG1_Brg1_peak_1386a	63	.	BRG1	BRG1	BIN67
chr1	202291997	202292934	Bin67_BRG1_Brg1_peak_1386b	119	.	BRG1	BRG1	BIN67
chr1	202342068	202342414	Bin67_BRG1_Brg1_peak_1387	30	.	BRG1	BRG1	BIN67
chr1	202456603	202456827	Bin67_BRG1_Brg1_peak_1388	76	.	BRG1	BRG1	BIN67
chr1	202466298	202466552	Bin67_BRG1_Brg1_peak_1389	60	.	BRG1	BRG1	BIN67
chr1	202586419	202586614	Bin67_BRG1_Brg1_peak_1390	29	.	BRG1	BRG1	BIN67
chr1	202589026	202589675	Bin67_BRG1_Brg1_peak_1391	153	.	BRG1	BRG1	BIN67
chr1	202680541	202680640	Bin67_BRG1_Brg1_peak_1392	17	.	BRG1	BRG1	BIN67
chr1	202888868	202889024	Bin67_BRG1_Brg1_peak_1393	13	.	BRG1	BRG1	BIN67
chr1	202958517	202958604	Bin67_BRG1_Brg1_peak_1394	17	.	BRG1	BRG1	BIN67
chr1	202959086	202959605	Bin67_BRG1_Brg1_peak_1395	47	.	BRG1	BRG1	BIN67
chr1	202964599	202965197	Bin67_BRG1_Brg1_peak_1396	40	.	BRG1	BRG1	BIN67
chr1	203006910	203007043	Bin67_BRG1_Brg1_peak_1397	17	.	BRG1	BRG1	BIN67
chr1	203152622	203152844	Bin67_BRG1_Brg1_peak_1398	30	.	BRG1	BRG1	BIN67
chr1	203177603	203177757	Bin67_BRG1_Brg1_peak_1399	20	.	BRG1	BRG1	BIN67
chr1	203197781	203197884	Bin67_BRG1_Brg1_peak_1400	16	.	BRG1	BRG1	BIN67
chr1	203304963	203305213	Bin67_BRG1_Brg1_peak_1401	17	.	BRG1	BRG1	BIN67
chr1	203327368	203328204	Bin67_BRG1_Brg1_peak_1402	48	.	BRG1	BRG1	BIN67
chr1	203328928	203329125	Bin67_BRG1_Brg1_peak_1403	21	.	BRG1	BRG1	BIN67
chr1	203329469	203329549	Bin67_BRG1_Brg1_peak_1404	24	.	BRG1	BRG1	BIN67
chr1	203354299	203354392	Bin67_BRG1_Brg1_peak_1405	13	.	BRG1	BRG1	BIN67
chr1	203512735	203513270	Bin67_BRG1_Brg1_peak_1406	55	.	BRG1	BRG1	BIN67
chr1	203520487	203520746	Bin67_BRG1_Brg1_peak_1407	63	.	BRG1	BRG1	BIN67
chr1	203534426	203534773	Bin67_BRG1_Brg1_peak_1408	71	.	BRG1	BRG1	BIN67
chr1	203557728	203557822	Bin67_BRG1_Brg1_peak_1409	13	.	BRG1	BRG1	BIN67
chr1	203558214	203558821	Bin67_BRG1_Brg1_peak_1410a	80	.	BRG1	BRG1	BIN67
chr1	203558214	203558821	Bin67_BRG1_Brg1_peak_1410b	66	.	BRG1	BRG1	BIN67
chr1	203558214	203558821	Bin67_BRG1_Brg1_peak_1410c	25	.	BRG1	BRG1	BIN67
chr1	203559554	203559752	Bin67_BRG1_Brg1_peak_1411	39	.	BRG1	BRG1	BIN67
chr1	203607423	203607667	Bin67_BRG1_Brg1_peak_1412	52	.	BRG1	BRG1	BIN67
chr1	203628189	203628434	Bin67_BRG1_Brg1_peak_1413	14	.	BRG1	BRG1	BIN67
chr1	203663514	203663880	Bin67_BRG1_Brg1_peak_1414	46	.	BRG1	BRG1	BIN67
chr1	203669910	203670198	Bin67_BRG1_Brg1_peak_1415	24	.	BRG1	BRG1	BIN67
chr1	203674389	203674540	Bin67_BRG1_Brg1_peak_1416	21	.	BRG1	BRG1	BIN67
chr1	203693095	203693360	Bin67_BRG1_Brg1_peak_1417	26	.	BRG1	BRG1	BIN67
chr1	203795448	203795540	Bin67_BRG1_Brg1_peak_1418	45	.	BRG1	BRG1	BIN67
chr1	203795724	203795898	Bin67_BRG1_Brg1_peak_1419	14	.	BRG1	BRG1	BIN67
chr1	203858224	203858337	Bin67_BRG1_Brg1_peak_1420	75	.	BRG1	BRG1	BIN67
chr1	203906975	203907460	Bin67_BRG1_Brg1_peak_1421	52	.	BRG1	BRG1	BIN67
chr1	204057139	204057926	Bin67_BRG1_Brg1_peak_1422a	94	.	BRG1	BRG1	BIN67
chr1	204057139	204057926	Bin67_BRG1_Brg1_peak_1422b	258	.	BRG1	BRG1	BIN67
chr1	204102993	204103215	Bin67_BRG1_Brg1_peak_1423	23	.	BRG1	BRG1	BIN67
chr1	204319507	204319752	Bin67_BRG1_Brg1_peak_1424	24	.	BRG1	BRG1	BIN67
chr1	204417255	204417862	Bin67_BRG1_Brg1_peak_1425a	166	.	BRG1	BRG1	BIN67
chr1	204417255	204417862	Bin67_BRG1_Brg1_peak_1425b	136	.	BRG1	BRG1	BIN67
chr1	204418962	204419361	Bin67_BRG1_Brg1_peak_1426	69	.	BRG1	BRG1	BIN67
chr1	204422746	204422990	Bin67_BRG1_Brg1_peak_1427	13	.	BRG1	BRG1	BIN67
chr1	204426129	204426286	Bin67_BRG1_Brg1_peak_1428	13	.	BRG1	BRG1	BIN67
chr1	204621646	204621841	Bin67_BRG1_Brg1_peak_1429	19	.	BRG1	BRG1	BIN67
chr1	204647432	204647665	Bin67_BRG1_Brg1_peak_1430	17	.	BRG1	BRG1	BIN67
chr1	204828359	204828461	Bin67_BRG1_Brg1_peak_1431	16	.	BRG1	BRG1	BIN67
chr1	205147336	205147470	Bin67_BRG1_Brg1_peak_1432	13	.	BRG1	BRG1	BIN67
chr1	205172815	205173159	Bin67_BRG1_Brg1_peak_1433	46	.	BRG1	BRG1	BIN67
chr1	205175622	205176108	Bin67_BRG1_Brg1_peak_1434	48	.	BRG1	BRG1	BIN67
chr1	205226784	205227028	Bin67_BRG1_Brg1_peak_1435	27	.	BRG1	BRG1	BIN67
chr1	205227410	205227881	Bin67_BRG1_Brg1_peak_1436	19	.	BRG1	BRG1	BIN67
chr1	205317646	205317773	Bin67_BRG1_Brg1_peak_1437	28	.	BRG1	BRG1	BIN67
chr1	205355022	205355173	Bin67_BRG1_Brg1_peak_1438	39	.	BRG1	BRG1	BIN67
chr1	205374454	205375019	Bin67_BRG1_Brg1_peak_1439	357	.	BRG1	BRG1	BIN67
chr1	205500164	205500666	Bin67_BRG1_Brg1_peak_1440	21	.	BRG1	BRG1	BIN67
chr1	205610134	205610449	Bin67_BRG1_Brg1_peak_1441	32	.	BRG1	BRG1	BIN67
chr1	205748422	205748739	Bin67_BRG1_Brg1_peak_1442	24	.	BRG1	BRG1	BIN67
chr1	205749078	205749185	Bin67_BRG1_Brg1_peak_1443	23	.	BRG1	BRG1	BIN67
chr1	205750284	205750471	Bin67_BRG1_Brg1_peak_1444	13	.	BRG1	BRG1	BIN67
chr1	205775420	205775843	Bin67_BRG1_Brg1_peak_1445	34	.	BRG1	BRG1	BIN67
chr1	205783927	205784533	Bin67_BRG1_Brg1_peak_1446	40	.	BRG1	BRG1	BIN67
chr1	205933765	205934202	Bin67_BRG1_Brg1_peak_1447	136	.	BRG1	BRG1	BIN67
chr1	206001613	206001894	Bin67_BRG1_Brg1_peak_1448	37	.	BRG1	BRG1	BIN67
chr1	206105622	206105744	Bin67_BRG1_Brg1_peak_1449	34	.	BRG1	BRG1	BIN67
chr1	206106367	206106677	Bin67_BRG1_Brg1_peak_1450	61	.	BRG1	BRG1	BIN67
chr1	206358133	206358444	Bin67_BRG1_Brg1_peak_1451	32	.	BRG1	BRG1	BIN67
chr1	206358972	206359263	Bin67_BRG1_Brg1_peak_1452	66	.	BRG1	BRG1	BIN67
chr1	206501410	206501580	Bin67_BRG1_Brg1_peak_1453	37	.	BRG1	BRG1	BIN67
chr1	206513615	206513895	Bin67_BRG1_Brg1_peak_1454	34	.	BRG1	BRG1	BIN67
chr1	206589264	206589415	Bin67_BRG1_Brg1_peak_1455	16	.	BRG1	BRG1	BIN67
chr1	206898788	206898872	Bin67_BRG1_Brg1_peak_1456	14	.	BRG1	BRG1	BIN67
chr1	207007440	207007699	Bin67_BRG1_Brg1_peak_1457	40	.	BRG1	BRG1	BIN67
chr1	207021343	207021610	Bin67_BRG1_Brg1_peak_1458	39	.	BRG1	BRG1	BIN67
chr1	207040129	207040355	Bin67_BRG1_Brg1_peak_1459	26	.	BRG1	BRG1	BIN67
chr1	207050825	207050922	Bin67_BRG1_Brg1_peak_1460	19	.	BRG1	BRG1	BIN67
chr1	207051379	207051611	Bin67_BRG1_Brg1_peak_1461	26	.	BRG1	BRG1	BIN67
chr1	207205766	207205931	Bin67_BRG1_Brg1_peak_1462	17	.	BRG1	BRG1	BIN67
chr1	207304859	207305053	Bin67_BRG1_Brg1_peak_1463	31	.	BRG1	BRG1	BIN67
chr1	207393562	207393755	Bin67_BRG1_Brg1_peak_1464	30	.	BRG1	BRG1	BIN67
chr1	207404903	207405008	Bin67_BRG1_Brg1_peak_1465	34	.	BRG1	BRG1	BIN67
chr1	207707358	207707546	Bin67_BRG1_Brg1_peak_1466	31	.	BRG1	BRG1	BIN67
chr1	207848341	207848445	Bin67_BRG1_Brg1_peak_1467	20	.	BRG1	BRG1	BIN67
chr1	207890346	207890672	Bin67_BRG1_Brg1_peak_1468	32	.	BRG1	BRG1	BIN67
chr1	207944459	207945066	Bin67_BRG1_Brg1_peak_1469a	47	.	BRG1	BRG1	BIN67
chr1	207944459	207945066	Bin67_BRG1_Brg1_peak_1469b	75	.	BRG1	BRG1	BIN67
chr1	207963598	207963696	Bin67_BRG1_Brg1_peak_1470	27	.	BRG1	BRG1	BIN67
chr1	208007961	208008284	Bin67_BRG1_Brg1_peak_1471	107	.	BRG1	BRG1	BIN67
chr1	208107638	208108368	Bin67_BRG1_Brg1_peak_1472a	84	.	BRG1	BRG1	BIN67
chr1	208107638	208108368	Bin67_BRG1_Brg1_peak_1472b	107	.	BRG1	BRG1	BIN67
chr1	208107638	208108368	Bin67_BRG1_Brg1_peak_1472c	128	.	BRG1	BRG1	BIN67
chr1	208154578	208154658	Bin67_BRG1_Brg1_peak_1473	19	.	BRG1	BRG1	BIN67
chr1	208201111	208201768	Bin67_BRG1_Brg1_peak_1474a	60	.	BRG1	BRG1	BIN67
chr1	208201111	208201768	Bin67_BRG1_Brg1_peak_1474b	31	.	BRG1	BRG1	BIN67
chr1	208203233	208203468	Bin67_BRG1_Brg1_peak_1475	63	.	BRG1	BRG1	BIN67
chr1	208221111	208221414	Bin67_BRG1_Brg1_peak_1476	32	.	BRG1	BRG1	BIN67
chr1	209607668	209607787	Bin67_BRG1_Brg1_peak_1477	17	.	BRG1	BRG1	BIN67
chr1	209649156	209649450	Bin67_BRG1_Brg1_peak_1478	21	.	BRG1	BRG1	BIN67
chr1	209651007	209651395	Bin67_BRG1_Brg1_peak_1479	98	.	BRG1	BRG1	BIN67
chr1	209652665	209652935	Bin67_BRG1_Brg1_peak_1480	19	.	BRG1	BRG1	BIN67
chr1	209653177	209653266	Bin67_BRG1_Brg1_peak_1481	47	.	BRG1	BRG1	BIN67
chr1	209747863	209747982	Bin67_BRG1_Brg1_peak_1482	28	.	BRG1	BRG1	BIN67
chr1	209790393	209790587	Bin67_BRG1_Brg1_peak_1483	17	.	BRG1	BRG1	BIN67
chr1	209790775	209790935	Bin67_BRG1_Brg1_peak_1484	29	.	BRG1	BRG1	BIN67
chr1	209808146	209808318	Bin67_BRG1_Brg1_peak_1485	74	.	BRG1	BRG1	BIN67
chr1	209810127	209810244	Bin67_BRG1_Brg1_peak_1486	15	.	BRG1	BRG1	BIN67
chr1	209823550	209824117	Bin67_BRG1_Brg1_peak_1487a	38	.	BRG1	BRG1	BIN67
chr1	209823550	209824117	Bin67_BRG1_Brg1_peak_1487b	70	.	BRG1	BRG1	BIN67
chr1	209826057	209826203	Bin67_BRG1_Brg1_peak_1488	32	.	BRG1	BRG1	BIN67
chr1	209839775	209840625	Bin67_BRG1_Brg1_peak_1489	72	.	BRG1	BRG1	BIN67
chr1	209873254	209874092	Bin67_BRG1_Brg1_peak_1490a	121	.	BRG1	BRG1	BIN67
chr1	209873254	209874092	Bin67_BRG1_Brg1_peak_1490b	150	.	BRG1	BRG1	BIN67
chr1	209884187	209885191	Bin67_BRG1_Brg1_peak_1491a	40	.	BRG1	BRG1	BIN67
chr1	209884187	209885191	Bin67_BRG1_Brg1_peak_1491b	66	.	BRG1	BRG1	BIN67
chr1	209884187	209885191	Bin67_BRG1_Brg1_peak_1491c	106	.	BRG1	BRG1	BIN67
chr1	209884187	209885191	Bin67_BRG1_Brg1_peak_1491d	105	.	BRG1	BRG1	BIN67
chr1	209926215	209926573	Bin67_BRG1_Brg1_peak_1492	21	.	BRG1	BRG1	BIN67
chr1	210043989	210044087	Bin67_BRG1_Brg1_peak_1493	23	.	BRG1	BRG1	BIN67
chr1	210078757	210078922	Bin67_BRG1_Brg1_peak_1494	25	.	BRG1	BRG1	BIN67
chr1	210124129	210124377	Bin67_BRG1_Brg1_peak_1495	71	.	BRG1	BRG1	BIN67
chr1	210222126	210222211	Bin67_BRG1_Brg1_peak_1496	17	.	BRG1	BRG1	BIN67
chr1	210374096	210374572	Bin67_BRG1_Brg1_peak_1497	40	.	BRG1	BRG1	BIN67
chr1	210376989	210377173	Bin67_BRG1_Brg1_peak_1498	26	.	BRG1	BRG1	BIN67
chr1	210377830	210377933	Bin67_BRG1_Brg1_peak_1499	22	.	BRG1	BRG1	BIN67
chr1	210439121	210439316	Bin67_BRG1_Brg1_peak_1500	31	.	BRG1	BRG1	BIN67
chr1	210496213	210496412	Bin67_BRG1_Brg1_peak_1501	31	.	BRG1	BRG1	BIN67
chr1	210597757	210598348	Bin67_BRG1_Brg1_peak_1502	129	.	BRG1	BRG1	BIN67
chr1	210882662	210882925	Bin67_BRG1_Brg1_peak_1503	50	.	BRG1	BRG1	BIN67
chr1	211037198	211037335	Bin67_BRG1_Brg1_peak_1504	71	.	BRG1	BRG1	BIN67
chr1	211198118	211198218	Bin67_BRG1_Brg1_peak_1505	13	.	BRG1	BRG1	BIN67
chr1	211260803	211260956	Bin67_BRG1_Brg1_peak_1506	30	.	BRG1	BRG1	BIN67
chr1	211281606	211282083	Bin67_BRG1_Brg1_peak_1507	55	.	BRG1	BRG1	BIN67
chr1	211304969	211305657	Bin67_BRG1_Brg1_peak_1508	80	.	BRG1	BRG1	BIN67
chr1	211360108	211360310	Bin67_BRG1_Brg1_peak_1509	55	.	BRG1	BRG1	BIN67
chr1	211371467	211371836	Bin67_BRG1_Brg1_peak_1510	53	.	BRG1	BRG1	BIN67
chr1	211470111	211470192	Bin67_BRG1_Brg1_peak_1511	17	.	BRG1	BRG1	BIN67
chr1	211515393	211515554	Bin67_BRG1_Brg1_peak_1512	40	.	BRG1	BRG1	BIN67
chr1	211579715	211579839	Bin67_BRG1_Brg1_peak_1513	27	.	BRG1	BRG1	BIN67
chr1	211592274	211592435	Bin67_BRG1_Brg1_peak_1514	15	.	BRG1	BRG1	BIN67
chr1	211610984	211611142	Bin67_BRG1_Brg1_peak_1515	22	.	BRG1	BRG1	BIN67
chr1	211613271	211613796	Bin67_BRG1_Brg1_peak_1516	17	.	BRG1	BRG1	BIN67
chr1	211614060	211614221	Bin67_BRG1_Brg1_peak_1517	17	.	BRG1	BRG1	BIN67
chr1	211621645	211621746	Bin67_BRG1_Brg1_peak_1518	17	.	BRG1	BRG1	BIN67
chr1	211636609	211636712	Bin67_BRG1_Brg1_peak_1519	14	.	BRG1	BRG1	BIN67
chr1	211639494	211639818	Bin67_BRG1_Brg1_peak_1520	31	.	BRG1	BRG1	BIN67
chr1	211675697	211676107	Bin67_BRG1_Brg1_peak_1521	40	.	BRG1	BRG1	BIN67
chr1	211830936	211831025	Bin67_BRG1_Brg1_peak_1522	17	.	BRG1	BRG1	BIN67
chr1	211920571	211921092	Bin67_BRG1_Brg1_peak_1523	229	.	BRG1	BRG1	BIN67
chr1	212030661	212031119	Bin67_BRG1_Brg1_peak_1524a	23	.	BRG1	BRG1	BIN67
chr1	212030661	212031119	Bin67_BRG1_Brg1_peak_1524b	60	.	BRG1	BRG1	BIN67
chr1	212034946	212035915	Bin67_BRG1_Brg1_peak_1525a	30	.	BRG1	BRG1	BIN67
chr1	212034946	212035915	Bin67_BRG1_Brg1_peak_1525b	34	.	BRG1	BRG1	BIN67
chr1	212034946	212035915	Bin67_BRG1_Brg1_peak_1525c	84	.	BRG1	BRG1	BIN67
chr1	212179696	212179964	Bin67_BRG1_Brg1_peak_1526	31	.	BRG1	BRG1	BIN67
chr1	212234784	212235054	Bin67_BRG1_Brg1_peak_1527	39	.	BRG1	BRG1	BIN67
chr1	212285211	212285329	Bin67_BRG1_Brg1_peak_1528	36	.	BRG1	BRG1	BIN67
chr1	212290766	212291040	Bin67_BRG1_Brg1_peak_1529	16	.	BRG1	BRG1	BIN67
chr1	212484811	212485103	Bin67_BRG1_Brg1_peak_1530	69	.	BRG1	BRG1	BIN67
chr1	212485970	212486298	Bin67_BRG1_Brg1_peak_1531	90	.	BRG1	BRG1	BIN67
chr1	212512831	212513267	Bin67_BRG1_Brg1_peak_1532	57	.	BRG1	BRG1	BIN67
chr1	212561579	212561817	Bin67_BRG1_Brg1_peak_1533	56	.	BRG1	BRG1	BIN67
chr1	212567010	212567384	Bin67_BRG1_Brg1_peak_1534	32	.	BRG1	BRG1	BIN67
chr1	212595972	212596679	Bin67_BRG1_Brg1_peak_1535	145	.	BRG1	BRG1	BIN67
chr1	212608386	212608629	Bin67_BRG1_Brg1_peak_1536	36	.	BRG1	BRG1	BIN67
chr1	212671657	212671847	Bin67_BRG1_Brg1_peak_1537	30	.	BRG1	BRG1	BIN67
chr1	212727664	212727814	Bin67_BRG1_Brg1_peak_1538	23	.	BRG1	BRG1	BIN67
chr1	212782665	212783022	Bin67_BRG1_Brg1_peak_1539	38	.	BRG1	BRG1	BIN67
chr1	212816561	212817147	Bin67_BRG1_Brg1_peak_1540	72	.	BRG1	BRG1	BIN67
chr1	212857826	212858180	Bin67_BRG1_Brg1_peak_1541	63	.	BRG1	BRG1	BIN67
chr1	213771356	213771583	Bin67_BRG1_Brg1_peak_1542	17	.	BRG1	BRG1	BIN67
chr1	214212908	214213050	Bin67_BRG1_Brg1_peak_1543	13	.	BRG1	BRG1	BIN67
chr1	214297048	214297357	Bin67_BRG1_Brg1_peak_1544	44	.	BRG1	BRG1	BIN67
chr1	214316627	214316883	Bin67_BRG1_Brg1_peak_1545	89	.	BRG1	BRG1	BIN67
chr1	214345713	214345866	Bin67_BRG1_Brg1_peak_1546	14	.	BRG1	BRG1	BIN67
chr1	214404946	214405141	Bin67_BRG1_Brg1_peak_1547	13	.	BRG1	BRG1	BIN67
chr1	214446175	214446405	Bin67_BRG1_Brg1_peak_1548	38	.	BRG1	BRG1	BIN67
chr1	214446664	214447500	Bin67_BRG1_Brg1_peak_1549	153	.	BRG1	BRG1	BIN67
chr1	214494634	214494869	Bin67_BRG1_Brg1_peak_1550	19	.	BRG1	BRG1	BIN67
chr1	214525782	214525867	Bin67_BRG1_Brg1_peak_1551	21	.	BRG1	BRG1	BIN67
chr1	214551161	214551282	Bin67_BRG1_Brg1_peak_1552	16	.	BRG1	BRG1	BIN67
chr1	215113972	215114850	Bin67_BRG1_Brg1_peak_1553a	85	.	BRG1	BRG1	BIN67
chr1	215113972	215114850	Bin67_BRG1_Brg1_peak_1553b	106	.	BRG1	BRG1	BIN67
chr1	215113972	215114850	Bin67_BRG1_Brg1_peak_1553c	67	.	BRG1	BRG1	BIN67
chr1	215570535	215570619	Bin67_BRG1_Brg1_peak_1554	25	.	BRG1	BRG1	BIN67
chr1	215843793	215843874	Bin67_BRG1_Brg1_peak_1555	19	.	BRG1	BRG1	BIN67
chr1	216182959	216183093	Bin67_BRG1_Brg1_peak_1556	16	.	BRG1	BRG1	BIN67
chr1	217188630	217188794	Bin67_BRG1_Brg1_peak_1557	17	.	BRG1	BRG1	BIN67
chr1	217660491	217660714	Bin67_BRG1_Brg1_peak_1558	24	.	BRG1	BRG1	BIN67
chr1	218375057	218375243	Bin67_BRG1_Brg1_peak_1559	31	.	BRG1	BRG1	BIN67
chr1	218377593	218377750	Bin67_BRG1_Brg1_peak_1560	34	.	BRG1	BRG1	BIN67
chr1	218421621	218421788	Bin67_BRG1_Brg1_peak_1561	39	.	BRG1	BRG1	BIN67
chr1	218459876	218460545	Bin67_BRG1_Brg1_peak_1562a	51	.	BRG1	BRG1	BIN67
chr1	218459876	218460545	Bin67_BRG1_Brg1_peak_1562b	72	.	BRG1	BRG1	BIN67
chr1	218476572	218476793	Bin67_BRG1_Brg1_peak_1563	24	.	BRG1	BRG1	BIN67
chr1	218479912	218480072	Bin67_BRG1_Brg1_peak_1564	14	.	BRG1	BRG1	BIN67
chr1	218480416	218480971	Bin67_BRG1_Brg1_peak_1565	86	.	BRG1	BRG1	BIN67
chr1	218487887	218488109	Bin67_BRG1_Brg1_peak_1566	40	.	BRG1	BRG1	BIN67
chr1	218498484	218498738	Bin67_BRG1_Brg1_peak_1567	63	.	BRG1	BRG1	BIN67
chr1	218585682	218585968	Bin67_BRG1_Brg1_peak_1568	78	.	BRG1	BRG1	BIN67
chr1	218660497	218660938	Bin67_BRG1_Brg1_peak_1569	189	.	BRG1	BRG1	BIN67
chr1	218801795	218801891	Bin67_BRG1_Brg1_peak_1570	20	.	BRG1	BRG1	BIN67
chr1	219189068	219189489	Bin67_BRG1_Brg1_peak_1571	37	.	BRG1	BRG1	BIN67
chr1	219798291	219798788	Bin67_BRG1_Brg1_peak_1572	80	.	BRG1	BRG1	BIN67
chr1	220272483	220272899	Bin67_BRG1_Brg1_peak_1573	17	.	BRG1	BRG1	BIN67
chr1	220300755	220300974	Bin67_BRG1_Brg1_peak_1574	15	.	BRG1	BRG1	BIN67
chr1	220326698	220326798	Bin67_BRG1_Brg1_peak_1575	35	.	BRG1	BRG1	BIN67
chr1	220337272	220337417	Bin67_BRG1_Brg1_peak_1576	19	.	BRG1	BRG1	BIN67
chr1	220370411	220370586	Bin67_BRG1_Brg1_peak_1577	18	.	BRG1	BRG1	BIN67
chr1	220430224	220430356	Bin67_BRG1_Brg1_peak_1578	22	.	BRG1	BRG1	BIN67
chr1	220432431	220432662	Bin67_BRG1_Brg1_peak_1579	48	.	BRG1	BRG1	BIN67
chr1	220516191	220516356	Bin67_BRG1_Brg1_peak_1580	14	.	BRG1	BRG1	BIN67
chr1	220528351	220528557	Bin67_BRG1_Brg1_peak_1581	14	.	BRG1	BRG1	BIN67
chr1	220787325	220787406	Bin67_BRG1_Brg1_peak_1582	22	.	BRG1	BRG1	BIN67
chr1	220879791	220880019	Bin67_BRG1_Brg1_peak_1583	25	.	BRG1	BRG1	BIN67
chr1	221439525	221440242	Bin67_BRG1_Brg1_peak_1584	23	.	BRG1	BRG1	BIN67
chr1	221742118	221742380	Bin67_BRG1_Brg1_peak_1585a	27	.	BRG1	BRG1	BIN67
chr1	221742118	221742380	Bin67_BRG1_Brg1_peak_1585b	36	.	BRG1	BRG1	BIN67
chr1	221823906	221824259	Bin67_BRG1_Brg1_peak_1586	21	.	BRG1	BRG1	BIN67
chr1	221839793	221839925	Bin67_BRG1_Brg1_peak_1587	13	.	BRG1	BRG1	BIN67
chr1	221869096	221869219	Bin67_BRG1_Brg1_peak_1588	16	.	BRG1	BRG1	BIN67
chr1	221886966	221887565	Bin67_BRG1_Brg1_peak_1589	65	.	BRG1	BRG1	BIN67
chr1	221909224	221909428	Bin67_BRG1_Brg1_peak_1590	16	.	BRG1	BRG1	BIN67
chr1	221958247	221958376	Bin67_BRG1_Brg1_peak_1591	13	.	BRG1	BRG1	BIN67
chr1	221987777	221988078	Bin67_BRG1_Brg1_peak_1592	24	.	BRG1	BRG1	BIN67
chr1	222074297	222074380	Bin67_BRG1_Brg1_peak_1593	13	.	BRG1	BRG1	BIN67
chr1	222582018	222582149	Bin67_BRG1_Brg1_peak_1594	24	.	BRG1	BRG1	BIN67
chr1	222712634	222712801	Bin67_BRG1_Brg1_peak_1595	54	.	BRG1	BRG1	BIN67
chr1	222770196	222770442	Bin67_BRG1_Brg1_peak_1596	82	.	BRG1	BRG1	BIN67
chr1	222777721	222778167	Bin67_BRG1_Brg1_peak_1597	71	.	BRG1	BRG1	BIN67
chr1	222814638	222815119	Bin67_BRG1_Brg1_peak_1598	26	.	BRG1	BRG1	BIN67
chr1	222817755	222817984	Bin67_BRG1_Brg1_peak_1599	34	.	BRG1	BRG1	BIN67
chr1	222818386	222818584	Bin67_BRG1_Brg1_peak_1600	34	.	BRG1	BRG1	BIN67
chr1	223081300	223081578	Bin67_BRG1_Brg1_peak_1601	40	.	BRG1	BRG1	BIN67
chr1	223109740	223109925	Bin67_BRG1_Brg1_peak_1602	14	.	BRG1	BRG1	BIN67
chr1	223363739	223363885	Bin67_BRG1_Brg1_peak_1603	13	.	BRG1	BRG1	BIN67
chr1	223380470	223380552	Bin67_BRG1_Brg1_peak_1604	26	.	BRG1	BRG1	BIN67
chr1	223402393	223403109	Bin67_BRG1_Brg1_peak_1605	42	.	BRG1	BRG1	BIN67
chr1	223429575	223429660	Bin67_BRG1_Brg1_peak_1606	16	.	BRG1	BRG1	BIN67
chr1	223500632	223500901	Bin67_BRG1_Brg1_peak_1607	47	.	BRG1	BRG1	BIN67
chr1	223670688	223670929	Bin67_BRG1_Brg1_peak_1608	40	.	BRG1	BRG1	BIN67
chr1	223700859	223701487	Bin67_BRG1_Brg1_peak_1609	281	.	BRG1	BRG1	BIN67
chr1	223707124	223707676	Bin67_BRG1_Brg1_peak_1610	151	.	BRG1	BRG1	BIN67
chr1	223708270	223708446	Bin67_BRG1_Brg1_peak_1611	30	.	BRG1	BRG1	BIN67
chr1	223712590	223712791	Bin67_BRG1_Brg1_peak_1612	29	.	BRG1	BRG1	BIN67
chr1	223726793	223726940	Bin67_BRG1_Brg1_peak_1613	40	.	BRG1	BRG1	BIN67
chr1	223739283	223739601	Bin67_BRG1_Brg1_peak_1614	55	.	BRG1	BRG1	BIN67
chr1	223765272	223765355	Bin67_BRG1_Brg1_peak_1615	17	.	BRG1	BRG1	BIN67
chr1	223771597	223772342	Bin67_BRG1_Brg1_peak_1616a	98	.	BRG1	BRG1	BIN67
chr1	223771597	223772342	Bin67_BRG1_Brg1_peak_1616b	178	.	BRG1	BRG1	BIN67
chr1	223775852	223776106	Bin67_BRG1_Brg1_peak_1617	39	.	BRG1	BRG1	BIN67
chr1	223831932	223832134	Bin67_BRG1_Brg1_peak_1618	17	.	BRG1	BRG1	BIN67
chr1	223844738	223844961	Bin67_BRG1_Brg1_peak_1619	41	.	BRG1	BRG1	BIN67
chr1	223888151	223888263	Bin67_BRG1_Brg1_peak_1620	22	.	BRG1	BRG1	BIN67
chr1	224065623	224065705	Bin67_BRG1_Brg1_peak_1621	19	.	BRG1	BRG1	BIN67
chr1	224211328	224211455	Bin67_BRG1_Brg1_peak_1622	23	.	BRG1	BRG1	BIN67
chr1	224260033	224260274	Bin67_BRG1_Brg1_peak_1623a	26	.	BRG1	BRG1	BIN67
chr1	224260033	224260274	Bin67_BRG1_Brg1_peak_1623b	13	.	BRG1	BRG1	BIN67
chr1	224357080	224357458	Bin67_BRG1_Brg1_peak_1624	41	.	BRG1	BRG1	BIN67
chr1	224498190	224498622	Bin67_BRG1_Brg1_peak_1625	55	.	BRG1	BRG1	BIN67
chr1	224503668	224503855	Bin67_BRG1_Brg1_peak_1626	20	.	BRG1	BRG1	BIN67
chr1	224542753	224543277	Bin67_BRG1_Brg1_peak_1627a	42	.	BRG1	BRG1	BIN67
chr1	224542753	224543277	Bin67_BRG1_Brg1_peak_1627b	72	.	BRG1	BRG1	BIN67
chr1	225428165	225428447	Bin67_BRG1_Brg1_peak_1628a	17	.	BRG1	BRG1	BIN67
chr1	225428165	225428447	Bin67_BRG1_Brg1_peak_1628b	15	.	BRG1	BRG1	BIN67
chr1	225454330	225455015	Bin67_BRG1_Brg1_peak_1629	36	.	BRG1	BRG1	BIN67
chr1	225475064	225475244	Bin67_BRG1_Brg1_peak_1630	72	.	BRG1	BRG1	BIN67
chr1	225508328	225508815	Bin67_BRG1_Brg1_peak_1631	29	.	BRG1	BRG1	BIN67
chr1	225515048	225515188	Bin67_BRG1_Brg1_peak_1632	14	.	BRG1	BRG1	BIN67
chr1	225517732	225517824	Bin67_BRG1_Brg1_peak_1633	19	.	BRG1	BRG1	BIN67
chr1	225519293	225519720	Bin67_BRG1_Brg1_peak_1634	41	.	BRG1	BRG1	BIN67
chr1	225602610	225602992	Bin67_BRG1_Brg1_peak_1635	19	.	BRG1	BRG1	BIN67
chr1	225603362	225604199	Bin67_BRG1_Brg1_peak_1636	205	.	BRG1	BRG1	BIN67
chr1	225608641	225609023	Bin67_BRG1_Brg1_peak_1637	19	.	BRG1	BRG1	BIN67
chr1	225609496	225609589	Bin67_BRG1_Brg1_peak_1638	15	.	BRG1	BRG1	BIN67
chr1	225609802	225609966	Bin67_BRG1_Brg1_peak_1639	21	.	BRG1	BRG1	BIN67
chr1	225617739	225617962	Bin67_BRG1_Brg1_peak_1640	28	.	BRG1	BRG1	BIN67
chr1	225655077	225656045	Bin67_BRG1_Brg1_peak_1641a	51	.	BRG1	BRG1	BIN67
chr1	225655077	225656045	Bin67_BRG1_Brg1_peak_1641b	154	.	BRG1	BRG1	BIN67
chr1	225735678	225736054	Bin67_BRG1_Brg1_peak_1642a	34	.	BRG1	BRG1	BIN67
chr1	225735678	225736054	Bin67_BRG1_Brg1_peak_1642b	30	.	BRG1	BRG1	BIN67
chr1	225777703	225777791	Bin67_BRG1_Brg1_peak_1643	36	.	BRG1	BRG1	BIN67
chr1	225817818	225817961	Bin67_BRG1_Brg1_peak_1644	13	.	BRG1	BRG1	BIN67
chr1	225911590	225911686	Bin67_BRG1_Brg1_peak_1645	15	.	BRG1	BRG1	BIN67
chr1	225924342	225924436	Bin67_BRG1_Brg1_peak_1646	16	.	BRG1	BRG1	BIN67
chr1	225933077	225933304	Bin67_BRG1_Brg1_peak_1647	13	.	BRG1	BRG1	BIN67
chr1	225999362	225999792	Bin67_BRG1_Brg1_peak_1648	46	.	BRG1	BRG1	BIN67
chr1	226062650	226063011	Bin67_BRG1_Brg1_peak_1649	51	.	BRG1	BRG1	BIN67
chr1	226097704	226097983	Bin67_BRG1_Brg1_peak_1650	17	.	BRG1	BRG1	BIN67
chr1	226109668	226109874	Bin67_BRG1_Brg1_peak_1651	20	.	BRG1	BRG1	BIN67
chr1	226182058	226182897	Bin67_BRG1_Brg1_peak_1652a	38	.	BRG1	BRG1	BIN67
chr1	226182058	226182897	Bin67_BRG1_Brg1_peak_1652b	59	.	BRG1	BRG1	BIN67
chr1	226268736	226269000	Bin67_BRG1_Brg1_peak_1653a	46	.	BRG1	BRG1	BIN67
chr1	226268736	226269000	Bin67_BRG1_Brg1_peak_1653b	73	.	BRG1	BRG1	BIN67
chr1	226272295	226272751	Bin67_BRG1_Brg1_peak_1654	89	.	BRG1	BRG1	BIN67
chr1	226662899	226663197	Bin67_BRG1_Brg1_peak_1655	41	.	BRG1	BRG1	BIN67
chr1	226717673	226717787	Bin67_BRG1_Brg1_peak_1656	40	.	BRG1	BRG1	BIN67
chr1	226778689	226778883	Bin67_BRG1_Brg1_peak_1657	25	.	BRG1	BRG1	BIN67
chr1	226814917	226815349	Bin67_BRG1_Brg1_peak_1658	47	.	BRG1	BRG1	BIN67
chr1	226828048	226828238	Bin67_BRG1_Brg1_peak_1659	21	.	BRG1	BRG1	BIN67
chr1	226939994	226940157	Bin67_BRG1_Brg1_peak_1660	13	.	BRG1	BRG1	BIN67
chr1	227058576	227059045	Bin67_BRG1_Brg1_peak_1661	31	.	BRG1	BRG1	BIN67
chr1	227093244	227093401	Bin67_BRG1_Brg1_peak_1662	20	.	BRG1	BRG1	BIN67
chr1	227093704	227093839	Bin67_BRG1_Brg1_peak_1663	13	.	BRG1	BRG1	BIN67
chr1	227316028	227316177	Bin67_BRG1_Brg1_peak_1664	28	.	BRG1	BRG1	BIN67
chr1	227317078	227317209	Bin67_BRG1_Brg1_peak_1665	32	.	BRG1	BRG1	BIN67
chr1	227317833	227317938	Bin67_BRG1_Brg1_peak_1666	17	.	BRG1	BRG1	BIN67
chr1	227357122	227357568	Bin67_BRG1_Brg1_peak_1667	90	.	BRG1	BRG1	BIN67
chr1	227542479	227542652	Bin67_BRG1_Brg1_peak_1668	17	.	BRG1	BRG1	BIN67
chr1	227735491	227735603	Bin67_BRG1_Brg1_peak_1669	14	.	BRG1	BRG1	BIN67
chr1	227934729	227935295	Bin67_BRG1_Brg1_peak_1670a	207	.	BRG1	BRG1	BIN67
chr1	227934729	227935295	Bin67_BRG1_Brg1_peak_1670b	212	.	BRG1	BRG1	BIN67
chr1	227946298	227946402	Bin67_BRG1_Brg1_peak_1671	14	.	BRG1	BRG1	BIN67
chr1	227996566	227996729	Bin67_BRG1_Brg1_peak_1672	19	.	BRG1	BRG1	BIN67
chr1	228087770	228088070	Bin67_BRG1_Brg1_peak_1673	27	.	BRG1	BRG1	BIN67
chr1	228101156	228101240	Bin67_BRG1_Brg1_peak_1674	20	.	BRG1	BRG1	BIN67
chr1	228139884	228139996	Bin67_BRG1_Brg1_peak_1675	17	.	BRG1	BRG1	BIN67
chr1	228458033	228458141	Bin67_BRG1_Brg1_peak_1676	15	.	BRG1	BRG1	BIN67
chr1	228469786	228469944	Bin67_BRG1_Brg1_peak_1677	19	.	BRG1	BRG1	BIN67
chr1	228536776	228536895	Bin67_BRG1_Brg1_peak_1678	20	.	BRG1	BRG1	BIN67
chr1	228545180	228545400	Bin67_BRG1_Brg1_peak_1679	36	.	BRG1	BRG1	BIN67
chr1	228552261	228552533	Bin67_BRG1_Brg1_peak_1680	13	.	BRG1	BRG1	BIN67
chr1	228620798	228621129	Bin67_BRG1_Brg1_peak_1681	24	.	BRG1	BRG1	BIN67
chr1	228810036	228810245	Bin67_BRG1_Brg1_peak_1682	35	.	BRG1	BRG1	BIN67
chr1	228831295	228831413	Bin67_BRG1_Brg1_peak_1683	30	.	BRG1	BRG1	BIN67
chr1	228838342	228838786	Bin67_BRG1_Brg1_peak_1684	167	.	BRG1	BRG1	BIN67
chr1	228842196	228842415	Bin67_BRG1_Brg1_peak_1685	47	.	BRG1	BRG1	BIN67
chr1	228860706	228860835	Bin67_BRG1_Brg1_peak_1686	17	.	BRG1	BRG1	BIN67
chr1	228861326	228861446	Bin67_BRG1_Brg1_peak_1687	20	.	BRG1	BRG1	BIN67
chr1	228964051	228964576	Bin67_BRG1_Brg1_peak_1688	24	.	BRG1	BRG1	BIN67
chr1	229064346	229064534	Bin67_BRG1_Brg1_peak_1689	23	.	BRG1	BRG1	BIN67
chr1	229075584	229075673	Bin67_BRG1_Brg1_peak_1690	15	.	BRG1	BRG1	BIN67
chr1	229271408	229271494	Bin67_BRG1_Brg1_peak_1691	14	.	BRG1	BRG1	BIN67
chr1	229389115	229389339	Bin67_BRG1_Brg1_peak_1692	64	.	BRG1	BRG1	BIN67
chr1	229508518	229508676	Bin67_BRG1_Brg1_peak_1693	33	.	BRG1	BRG1	BIN67
chr1	229559020	229559184	Bin67_BRG1_Brg1_peak_1694	29	.	BRG1	BRG1	BIN67
chr1	230084458	230084909	Bin67_BRG1_Brg1_peak_1695	117	.	BRG1	BRG1	BIN67
chr1	230104615	230105170	Bin67_BRG1_Brg1_peak_1696	81	.	BRG1	BRG1	BIN67
chr1	230186360	230186609	Bin67_BRG1_Brg1_peak_1697	58	.	BRG1	BRG1	BIN67
chr1	230459174	230460113	Bin67_BRG1_Brg1_peak_1698a	47	.	BRG1	BRG1	BIN67
chr1	230459174	230460113	Bin67_BRG1_Brg1_peak_1698b	99	.	BRG1	BRG1	BIN67
chr1	230459174	230460113	Bin67_BRG1_Brg1_peak_1698c	63	.	BRG1	BRG1	BIN67
chr1	230804577	230804720	Bin67_BRG1_Brg1_peak_1699	22	.	BRG1	BRG1	BIN67
chr1	230825192	230825357	Bin67_BRG1_Brg1_peak_1700	21	.	BRG1	BRG1	BIN67
chr1	230872050	230872278	Bin67_BRG1_Brg1_peak_1701	207	.	BRG1	BRG1	BIN67
chr1	230891384	230891761	Bin67_BRG1_Brg1_peak_1702	24	.	BRG1	BRG1	BIN67
chr1	231279448	231279597	Bin67_BRG1_Brg1_peak_1703	13	.	BRG1	BRG1	BIN67
chr1	231395530	231396065	Bin67_BRG1_Brg1_peak_1704	507	.	BRG1	BRG1	BIN67
chr1	231421288	231421377	Bin67_BRG1_Brg1_peak_1705	13	.	BRG1	BRG1	BIN67
chr1	231528461	231528611	Bin67_BRG1_Brg1_peak_1706	20	.	BRG1	BRG1	BIN67
chr1	231827449	231827721	Bin67_BRG1_Brg1_peak_1707	24	.	BRG1	BRG1	BIN67
chr1	231828381	231828667	Bin67_BRG1_Brg1_peak_1708	44	.	BRG1	BRG1	BIN67
chr1	231872294	231872724	Bin67_BRG1_Brg1_peak_1709	57	.	BRG1	BRG1	BIN67
chr1	232142516	232142853	Bin67_BRG1_Brg1_peak_1710a	32	.	BRG1	BRG1	BIN67
chr1	232142516	232142853	Bin67_BRG1_Brg1_peak_1710b	23	.	BRG1	BRG1	BIN67
chr1	232538443	232538647	Bin67_BRG1_Brg1_peak_1711	24	.	BRG1	BRG1	BIN67
chr1	232854155	232854259	Bin67_BRG1_Brg1_peak_1712	31	.	BRG1	BRG1	BIN67
chr1	233112955	233113484	Bin67_BRG1_Brg1_peak_1713	59	.	BRG1	BRG1	BIN67
chr1	233172141	233172221	Bin67_BRG1_Brg1_peak_1714	15	.	BRG1	BRG1	BIN67
chr1	233543791	233544110	Bin67_BRG1_Brg1_peak_1715	66	.	BRG1	BRG1	BIN67
chr1	233707360	233707819	Bin67_BRG1_Brg1_peak_1716	36	.	BRG1	BRG1	BIN67
chr1	233791335	233791432	Bin67_BRG1_Brg1_peak_1717	14	.	BRG1	BRG1	BIN67
chr1	233909283	233909402	Bin67_BRG1_Brg1_peak_1718	16	.	BRG1	BRG1	BIN67
chr1	233917007	233917150	Bin67_BRG1_Brg1_peak_1719	29	.	BRG1	BRG1	BIN67
chr1	234310109	234310358	Bin67_BRG1_Brg1_peak_1720	32	.	BRG1	BRG1	BIN67
chr1	234369913	234370122	Bin67_BRG1_Brg1_peak_1721	17	.	BRG1	BRG1	BIN67
chr1	234515455	234516228	Bin67_BRG1_Brg1_peak_1722a	22	.	BRG1	BRG1	BIN67
chr1	234515455	234516228	Bin67_BRG1_Brg1_peak_1722b	38	.	BRG1	BRG1	BIN67
chr1	234515455	234516228	Bin67_BRG1_Brg1_peak_1722c	61	.	BRG1	BRG1	BIN67
chr1	234523477	234523816	Bin67_BRG1_Brg1_peak_1723	72	.	BRG1	BRG1	BIN67
chr1	234533199	234533512	Bin67_BRG1_Brg1_peak_1724	74	.	BRG1	BRG1	BIN67
chr1	234564423	234564895	Bin67_BRG1_Brg1_peak_1725	57	.	BRG1	BRG1	BIN67
chr1	234599515	234600296	Bin67_BRG1_Brg1_peak_1726a	50	.	BRG1	BRG1	BIN67
chr1	234599515	234600296	Bin67_BRG1_Brg1_peak_1726b	17	.	BRG1	BRG1	BIN67
chr1	234610168	234610257	Bin67_BRG1_Brg1_peak_1727	28	.	BRG1	BRG1	BIN67
chr1	234610771	234610942	Bin67_BRG1_Brg1_peak_1728	19	.	BRG1	BRG1	BIN67
chr1	234628251	234628345	Bin67_BRG1_Brg1_peak_1729	26	.	BRG1	BRG1	BIN67
chr1	234631392	234632138	Bin67_BRG1_Brg1_peak_1730a	64	.	BRG1	BRG1	BIN67
chr1	234631392	234632138	Bin67_BRG1_Brg1_peak_1730b	42	.	BRG1	BRG1	BIN67
chr1	234699995	234700368	Bin67_BRG1_Brg1_peak_1731	17	.	BRG1	BRG1	BIN67
chr1	234724174	234724536	Bin67_BRG1_Brg1_peak_1732	38	.	BRG1	BRG1	BIN67
chr1	234933519	234933746	Bin67_BRG1_Brg1_peak_1733	50	.	BRG1	BRG1	BIN67
chr1	234974959	234975443	Bin67_BRG1_Brg1_peak_1734	89	.	BRG1	BRG1	BIN67
chr1	234997377	234997594	Bin67_BRG1_Brg1_peak_1735	50	.	BRG1	BRG1	BIN67
chr1	235067679	235068437	Bin67_BRG1_Brg1_peak_1736	57	.	BRG1	BRG1	BIN67
chr1	235129185	235129312	Bin67_BRG1_Brg1_peak_1737	33	.	BRG1	BRG1	BIN67
chr1	235161347	235161466	Bin67_BRG1_Brg1_peak_1738	13	.	BRG1	BRG1	BIN67
chr1	235246508	235246703	Bin67_BRG1_Brg1_peak_1739	38	.	BRG1	BRG1	BIN67
chr1	235367247	235367628	Bin67_BRG1_Brg1_peak_1740a	47	.	BRG1	BRG1	BIN67
chr1	235367247	235367628	Bin67_BRG1_Brg1_peak_1740b	46	.	BRG1	BRG1	BIN67
chr1	235402496	235403149	Bin67_BRG1_Brg1_peak_1741	57	.	BRG1	BRG1	BIN67
chr1	235404155	235404555	Bin67_BRG1_Brg1_peak_1742	63	.	BRG1	BRG1	BIN67
chr1	235416922	235417173	Bin67_BRG1_Brg1_peak_1743	21	.	BRG1	BRG1	BIN67
chr1	235504738	235505032	Bin67_BRG1_Brg1_peak_1744	33	.	BRG1	BRG1	BIN67
chr1	235589109	235589375	Bin67_BRG1_Brg1_peak_1745	56	.	BRG1	BRG1	BIN67
chr1	235903022	235903184	Bin67_BRG1_Brg1_peak_1746	24	.	BRG1	BRG1	BIN67
chr1	235908764	235909444	Bin67_BRG1_Brg1_peak_1747a	35	.	BRG1	BRG1	BIN67
chr1	235908764	235909444	Bin67_BRG1_Brg1_peak_1747b	89	.	BRG1	BRG1	BIN67
chr1	235910106	235911158	Bin67_BRG1_Brg1_peak_1748a	56	.	BRG1	BRG1	BIN67
chr1	235910106	235911158	Bin67_BRG1_Brg1_peak_1748b	503	.	BRG1	BRG1	BIN67
chr1	235910106	235911158	Bin67_BRG1_Brg1_peak_1748c	233	.	BRG1	BRG1	BIN67
chr1	235920062	235920645	Bin67_BRG1_Brg1_peak_1749	62	.	BRG1	BRG1	BIN67
chr1	235952871	235952976	Bin67_BRG1_Brg1_peak_1750	20	.	BRG1	BRG1	BIN67
chr1	236010131	236010359	Bin67_BRG1_Brg1_peak_1751	60	.	BRG1	BRG1	BIN67
chr1	236507299	236507575	Bin67_BRG1_Brg1_peak_1752	51	.	BRG1	BRG1	BIN67
chr1	236524631	236524767	Bin67_BRG1_Brg1_peak_1753	43	.	BRG1	BRG1	BIN67
chr1	236604597	236605001	Bin67_BRG1_Brg1_peak_1754	42	.	BRG1	BRG1	BIN67
chr1	236623663	236623977	Bin67_BRG1_Brg1_peak_1755	24	.	BRG1	BRG1	BIN67
chr1	236795162	236795532	Bin67_BRG1_Brg1_peak_1756	30	.	BRG1	BRG1	BIN67
chr1	237678130	237678244	Bin67_BRG1_Brg1_peak_1757	24	.	BRG1	BRG1	BIN67
chr1	237875563	237875699	Bin67_BRG1_Brg1_peak_1758	15	.	BRG1	BRG1	BIN67
chr1	238062232	238062403	Bin67_BRG1_Brg1_peak_1759	21	.	BRG1	BRG1	BIN67
chr1	238409343	238409638	Bin67_BRG1_Brg1_peak_1760	61	.	BRG1	BRG1	BIN67
chr1	238647810	238648029	Bin67_BRG1_Brg1_peak_1761	15	.	BRG1	BRG1	BIN67
chr1	238653862	238654265	Bin67_BRG1_Brg1_peak_1762	87	.	BRG1	BRG1	BIN67
chr1	239814398	239814840	Bin67_BRG1_Brg1_peak_1763	65	.	BRG1	BRG1	BIN67
chr1	239858177	239858688	Bin67_BRG1_Brg1_peak_1764a	50	.	BRG1	BRG1	BIN67
chr1	239858177	239858688	Bin67_BRG1_Brg1_peak_1764b	99	.	BRG1	BRG1	BIN67
chr1	240031213	240031663	Bin67_BRG1_Brg1_peak_1765a	44	.	BRG1	BRG1	BIN67
chr1	240031213	240031663	Bin67_BRG1_Brg1_peak_1765b	67	.	BRG1	BRG1	BIN67
chr1	240765589	240765699	Bin67_BRG1_Brg1_peak_1766	26	.	BRG1	BRG1	BIN67
chr1	241239832	241239986	Bin67_BRG1_Brg1_peak_1767	16	.	BRG1	BRG1	BIN67
chr1	241424695	241424782	Bin67_BRG1_Brg1_peak_1768	23	.	BRG1	BRG1	BIN67
chr1	241483048	241483200	Bin67_BRG1_Brg1_peak_1769	21	.	BRG1	BRG1	BIN67
chr1	241519475	241519750	Bin67_BRG1_Brg1_peak_1770	71	.	BRG1	BRG1	BIN67
chr1	241828500	241828815	Bin67_BRG1_Brg1_peak_1771	53	.	BRG1	BRG1	BIN67
chr1	241847943	241848115	Bin67_BRG1_Brg1_peak_1772	25	.	BRG1	BRG1	BIN67
chr1	241988838	241989364	Bin67_BRG1_Brg1_peak_1773	26	.	BRG1	BRG1	BIN67
chr1	242629551	242629681	Bin67_BRG1_Brg1_peak_1774	17	.	BRG1	BRG1	BIN67
chr1	242811303	242811414	Bin67_BRG1_Brg1_peak_1775	17	.	BRG1	BRG1	BIN67
chr1	242824362	242824457	Bin67_BRG1_Brg1_peak_1776	14	.	BRG1	BRG1	BIN67
chr1	243253968	243254124	Bin67_BRG1_Brg1_peak_1777	30	.	BRG1	BRG1	BIN67
chr1	243306719	243306865	Bin67_BRG1_Brg1_peak_1778	23	.	BRG1	BRG1	BIN67
chr1	243843022	243843419	Bin67_BRG1_Brg1_peak_1779	34	.	BRG1	BRG1	BIN67
chr1	243926782	243926925	Bin67_BRG1_Brg1_peak_1780	25	.	BRG1	BRG1	BIN67
chr1	244163933	244164202	Bin67_BRG1_Brg1_peak_1781	72	.	BRG1	BRG1	BIN67
chr1	244222886	244222970	Bin67_BRG1_Brg1_peak_1782	17	.	BRG1	BRG1	BIN67
chr1	244273787	244274206	Bin67_BRG1_Brg1_peak_1783	43	.	BRG1	BRG1	BIN67
chr1	244299826	244299909	Bin67_BRG1_Brg1_peak_1784	15	.	BRG1	BRG1	BIN67
chr1	244322909	244323186	Bin67_BRG1_Brg1_peak_1785	35	.	BRG1	BRG1	BIN67
chr1	244353863	244353964	Bin67_BRG1_Brg1_peak_1786	17	.	BRG1	BRG1	BIN67
chr1	244382014	244382202	Bin67_BRG1_Brg1_peak_1787	19	.	BRG1	BRG1	BIN67
chr1	244392110	244392238	Bin67_BRG1_Brg1_peak_1788	23	.	BRG1	BRG1	BIN67
chr1	244451885	244452300	Bin67_BRG1_Brg1_peak_1789	34	.	BRG1	BRG1	BIN67
chr1	244521558	244521737	Bin67_BRG1_Brg1_peak_1790	24	.	BRG1	BRG1	BIN67
chr1	244600037	244600405	Bin67_BRG1_Brg1_peak_1791	44	.	BRG1	BRG1	BIN67
chr1	244833609	244833955	Bin67_BRG1_Brg1_peak_1792	26	.	BRG1	BRG1	BIN67
chr1	244863277	244863464	Bin67_BRG1_Brg1_peak_1793	49	.	BRG1	BRG1	BIN67
chr1	244964529	244964659	Bin67_BRG1_Brg1_peak_1794	38	.	BRG1	BRG1	BIN67
chr1	244970780	244971759	Bin67_BRG1_Brg1_peak_1795a	39	.	BRG1	BRG1	BIN67
chr1	244970780	244971759	Bin67_BRG1_Brg1_peak_1795b	13	.	BRG1	BRG1	BIN67
chr1	244970780	244971759	Bin67_BRG1_Brg1_peak_1795c	45	.	BRG1	BRG1	BIN67
chr1	244970780	244971759	Bin67_BRG1_Brg1_peak_1795d	39	.	BRG1	BRG1	BIN67
chr1	244970780	244971759	Bin67_BRG1_Brg1_peak_1795e	30	.	BRG1	BRG1	BIN67
chr1	245092070	245092153	Bin67_BRG1_Brg1_peak_1796	36	.	BRG1	BRG1	BIN67
chr1	245380139	245380251	Bin67_BRG1_Brg1_peak_1797	15	.	BRG1	BRG1	BIN67
chr1	245788327	245788422	Bin67_BRG1_Brg1_peak_1798	17	.	BRG1	BRG1	BIN67
chr1	246139813	246140263	Bin67_BRG1_Brg1_peak_1799	48	.	BRG1	BRG1	BIN67
chr1	246317803	246318123	Bin67_BRG1_Brg1_peak_1800	29	.	BRG1	BRG1	BIN67
chr1	246515453	246515583	Bin67_BRG1_Brg1_peak_1801	32	.	BRG1	BRG1	BIN67
chr1	246608869	246609008	Bin67_BRG1_Brg1_peak_1802	14	.	BRG1	BRG1	BIN67
chr1	246682569	246682682	Bin67_BRG1_Brg1_peak_1803	24	.	BRG1	BRG1	BIN67
chr1	246699370	246699500	Bin67_BRG1_Brg1_peak_1804	16	.	BRG1	BRG1	BIN67
chr1	246705211	246705438	Bin67_BRG1_Brg1_peak_1805	51	.	BRG1	BRG1	BIN67
chr1	246885637	246885842	Bin67_BRG1_Brg1_peak_1806	48	.	BRG1	BRG1	BIN67
chr1	247006710	247007160	Bin67_BRG1_Brg1_peak_1807	36	.	BRG1	BRG1	BIN67
chr1	247104411	247104494	Bin67_BRG1_Brg1_peak_1808	19	.	BRG1	BRG1	BIN67
chr1	247331981	247332212	Bin67_BRG1_Brg1_peak_1809	24	.	BRG1	BRG1	BIN67
chr1	247385387	247385557	Bin67_BRG1_Brg1_peak_1810	16	.	BRG1	BRG1	BIN67
chr1	247528774	247529226	Bin67_BRG1_Brg1_peak_1811	112	.	BRG1	BRG1	BIN67
chr1	247906620	247906744	Bin67_BRG1_Brg1_peak_1812	38	.	BRG1	BRG1	BIN67
chr1	248245650	248245786	Bin67_BRG1_Brg1_peak_1813	15	.	BRG1	BRG1	BIN67
chr1	248821321	248821458	Bin67_BRG1_Brg1_peak_1814	48	.	BRG1	BRG1	BIN67
[truncated: 225,954 more rows]
