# Supplementary material for: Re-expression of SMARCA4/BRG1 in small cell carcinoma of ovary, hypercalcemic type (SCCOHT) promotes an epithelial-like gene signature through an AP-1-dependent mechanism
Source: eLife. 2020 Dec 23;9:e59073. doi: 10.7554/eLife.59073 (PMC7813545; doi:10.7554/eLife.59073)
Supplement: Supplementary file 7. — Motif analysis results from homer to identify known transcription factor motifs enriched at BRG1 peak locations. [file elife-59073-supp7.tsv]

Motif	Consensus	pval	logP	qval	n_targets	percent_targets	n_background	percent_background	cell_line
Fra1(bZIP)/BT549-Fra1-ChIP-Seq(GSE46166)/Homer	NNATGASTCATH	0	-12980	0	11127	35.46%	1728.6	5.52%	HT1
Fra2(bZIP)/Striatum-Fra2-ChIP-Seq(GSE43429)/Homer	GGATGACTCATC	0	-12850	0	10157	32.37%	1390.1	4.44%	HT1
JunB(bZIP)/DendriticCells-Junb-ChIP-Seq(GSE36099)/Homer	RATGASTCAT	0	-12570	0	10858	34.60%	1696.1	5.42%	HT1
Atf3(bZIP)/GBM-ATF3-ChIP-Seq(GSE33912)/Homer	DATGASTCATHN	0	-12530	0	11769	37.51%	2074.8	6.63%	HT1
BATF(bZIP)/Th17-BATF-ChIP-Seq(GSE39756)/Homer	DATGASTCAT	0	-12240	0	11621	37.03%	2070.5	6.61%	HT1
AP-1(bZIP)/ThioMac-PU.1-ChIP-Seq(GSE21512)/Homer	VTGACTCATC	0	-11810	0	11984	38.19%	2322.2	7.42%	HT1
Fosl2(bZIP)/3T3L1-Fosl2-ChIP-Seq(GSE56872)/Homer	NATGASTCABNN	0	-11640	0	8106	25.83%	886.2	2.83%	HT1
Jun-AP1(bZIP)/K562-cJun-ChIP-Seq(GSE31477)/Homer	GATGASTCATCN	0	-10720	0	6651	21.20%	586.6	1.87%	HT1
Bach2(bZIP)/OCILy7-Bach2-ChIP-Seq(GSE44420)/Homer	TGCTGAGTCA	0	-4883	0	3750	11.95%	443.5	1.42%	HT1
NF-E2(bZIP)/K562-NFE2-ChIP-Seq(GSE31477)/Homer	GATGACTCAGCA	0	-1586	0	1179	3.76%	128.4	0.41%	HT1
Bach1(bZIP)/K562-Bach1-ChIP-Seq(GSE31477)/Homer	AWWNTGCTGAGTCAT	0	-1488	0	1177	3.75%	140.7	0.45%	HT1
Nrf2(bZIP)/Lymphoblast-Nrf2-ChIP-Seq(GSE37589)/Homer	HTGCTGAGTCAT	0	-1371	0	972	3.10%	99	0.32%	HT1
MafK(bZIP)/C2C12-MafK-ChIP-Seq(GSE36030)/Homer	GCTGASTCAGCA	0	-1240	0	1988	6.34%	518.3	1.66%	HT1
NFE2L2(bZIP)/HepG2-NFE2L2-ChIP-Seq(Encode)/Homer	AWWWTGCTGAGTCAT	0	-1197	0	1006	3.21%	130.5	0.42%	HT1
MafB(bZIP)/BMM-Mafb-ChIP-Seq(GSE75722)/Homer	WNTGCTGASTCAGCANWTTY	1e-205	-473	0	2333	7.43%	1168.5	3.73%	HT1
MafA(bZIP)/Islet-MafA-ChIP-Seq(GSE30298)/Homer	TGCTGACTCA	1e-201	-463.9	0	3330	10.61%	1913.1	6.11%	HT1
NF1(CTF)/LNCAP-NF1-ChIP-Seq(Unpublished)/Homer	CYTGGCABNSTGCCAR	1e-138	-318.9	0	1562	4.98%	776.8	2.48%	HT1
NF1-halfsite(CTF)/LNCaP-NF1-ChIP-Seq(Unpublished)/Homer	YTGCCAAG	1e-119	-274.9	0	6003	19.13%	4486.8	14.33%	HT1
Egr1(Zf)/K562-Egr1-ChIP-Seq(GSE32465)/Homer	TGCGTGGGYG	1e-82	-189.8	0	1459	4.65%	847.7	2.71%	HT1
Tlx?(NR)/NPC-H3K4me1-ChIP-Seq(GSE16256)/Homer	CTGGCAGSCTGCCA	1e-82	-189	0	1414	4.51%	814.2	2.60%	HT1
Pdx1(Homeobox)/Islet-Pdx1-ChIP-Seq(SRA008281)/Homer	YCATYAATCA	1e-68	-157	0	5194	16.55%	4101.4	13.10%	HT1
Egr2(Zf)/Thymocytes-Egr2-ChIP-Seq(GSE34254)/Homer	NGCGTGGGCGGR	1e-61	-140.8	0	381	1.21%	142.1	0.45%	HT1
Atf2(bZIP)/3T3L1-Atf2-ChIP-Seq(GSE56872)/Homer	NRRTGACGTCAT	1e-60	-138.3	0	1460	4.65%	925.4	2.96%	HT1
c-Jun-CRE(bZIP)/K562-cJun-ChIP-Seq(GSE31477)/Homer	ATGACGTCATCY	1e-59	-136.8	0	1507	4.80%	965.1	3.08%	HT1
JunD(bZIP)/K562-JunD-ChIP-Seq/Homer	ATGACGTCATCN	1e-58	-133.6	0	444	1.41%	185.5	0.59%	HT1
TEAD1(TEAD)/HepG2-TEAD1-ChIP-Seq(Encode)/Homer	CYRCATTCCA	1e-55	-126.8	0	4055	12.92%	3176.9	10.15%	HT1
TEAD4(TEA)/Tropoblast-Tead4-ChIP-Seq(GSE37350)/Homer	CCWGGAATGY	1e-54	-126.3	0	3312	10.55%	2518.8	8.05%	HT1
Etv2(ETS)/ES-ER71-ChIP-Seq(GSE59402)/Homer(0.967)	NNAYTTCCTGHN	1e-53	-123.4	0	3217	10.25%	2443.4	7.81%	HT1
TEAD(TEA)/Fibroblast-PU.1-ChIP-Seq(Unpublished)/Homer	YCWGGAATGY	1e-51	-118.5	0	3161	10.07%	2408.2	7.69%	HT1
ERG(ETS)/VCaP-ERG-ChIP-Seq(GSE14097)/Homer	ACAGGAAGTG	1e-48	-112.3	0	5356	17.07%	4411.1	14.09%	HT1
Nr5a2(NR)/mES-Nr5a2-ChIP-Seq(GSE19019)/Homer	BTCAAGGTCA	1e-47	-109	0	1661	5.29%	1144.8	3.66%	HT1
SCL(bHLH)/HPC7-Scl-ChIP-Seq(GSE13511)/Homer	AVCAGCTG	1e-46	-107.2	0	13544	43.16%	12262.1	39.17%	HT1
PBX2(Homeobox)/K562-PBX2-ChIP-Seq(Encode)/Homer	RTGATTKATRGN	1e-46	-106.5	0	4199	13.38%	3376.5	10.79%	HT1
NFAT:AP1(RHD,bZIP)/Jurkat-NFATC1-ChIP-Seq(Jolma_et_al.)/Homer	SARTGGAAAAWRTGAGTCAB	1e-45	-105.1	0	975	3.11%	597.9	1.91%	HT1
TEAD3(TEA)/HepG2-TEAD3-ChIP-Seq(Encode)/Homer	TRCATTCCAG	1e-44	-103.1	0	4686	14.93%	3833.8	12.25%	HT1
ETV4(ETS)/HepG2-ETV4-ChIP-Seq(ENCODE)/Homer	ACCGGAAGTG	1e-44	-102.4	0	2880	9.18%	2209.1	7.06%	HT1
Fli1(ETS)/CD8-FLI-ChIP-Seq(GSE20898)/Homer	NRYTTCCGGH	1e-43	-99.14	0	3184	10.15%	2489.5	7.95%	HT1
ETV1(ETS)/GIST48-ETV1-ChIP-Seq(GSE22441)/Homer	AACCGGAAGT	1e-42	-98.08	0	4119	13.13%	3335.9	10.66%	HT1
ETS1(ETS)/Jurkat-ETS1-ChIP-Seq(GSE17954)/Homer	ACAGGAAGTG	1e-39	-91.12	0	3293	10.49%	2614.3	8.35%	HT1
WT1(Zf)/Kidney-WT1-ChIP-Seq(GSE90016)/Homer	MCTCCCMCRCAB	1e-36	-84.37	0	1354	4.31%	942.9	3.01%	HT1
GABPA(ETS)/Jurkat-GABPa-ChIP-Seq(GSE17954)/Homer	RACCGGAAGT	1e-36	-84.18	0	2540	8.09%	1966.5	6.28%	HT1
Nr5a2(NR)/Pancreas-LRH1-ChIP-Seq(GSE34295)/Homer	BTCAAGGTCA	1e-33	-77.82	0	2194	6.99%	1681.7	5.37%	HT1
Hoxb4(Homeobox)/ES-Hoxb4-ChIP-Seq(GSE34014)/Homer	TGATTRATGGCY	1e-31	-73.09	0	931	2.97%	617.2	1.97%	HT1
Bcl6(Zf)/Liver-Bcl6-ChIP-Seq(GSE31578)/Homer	NNNCTTTCCAGGAAA	1e-31	-71.8	0	4873	15.53%	4144.8	13.24%	HT1
EWS:ERG-fusion(ETS)/CADO_ES1-EWS:ERG-ChIP-Seq(SRA014231)/Homer	ATTTCCTGTN	1e-30	-69.96	0	3017	9.61%	2444.4	7.81%	HT1
Ets1-distal(ETS)/CD4+-PolII-ChIP-Seq(Barski_et_al.)/Homer	MACAGGAAGT	1e-29	-68.17	0	1072	3.42%	743.3	2.37%	HT1
Ap4(bHLH)/AML-Tfap4-ChIP-Seq(GSE45738)/Homer	NAHCAGCTGD	1e-29	-68.15	0	3507	11.18%	2898.1	9.26%	HT1
EWS:FLI1-fusion(ETS)/SK_N_MC-EWS:FLI1-ChIP-Seq(SRA014231)/Homer	VACAGGAAAT	1e-29	-67.07	0	1789	5.70%	1359.6	4.34%	HT1
Stat3(Stat)/mES-Stat3-ChIP-Seq(GSE11431)/Homer	CTTCCGGGAA	1e-28	-66.24	0	1570	5.00%	1171.7	3.74%	HT1
OCT:OCT-short(POU,Homeobox)/NPC-OCT6-ChIP-Seq(GSE43916)/Homer	ATGCATWATGCATRW	1e-28	-65.34	0	3877	12.36%	3251.3	10.39%	HT1
Stat3+il21(Stat)/CD4-Stat3-ChIP-Seq(GSE19198)/Homer	SVYTTCCNGGAARB	1e-28	-64.52	0	2302	7.34%	1822	5.82%	HT1
NFIL3(bZIP)/HepG2-NFIL3-ChIP-Seq(Encode)/Homer	VTTACGTAAYNNNNN	1e-26	-61.78	0	3045	9.70%	2503.3	8.00%	HT1
Smad3(MAD)/NPC-Smad3-ChIP-Seq(GSE36673)/Homer	TWGTCTGV	1e-26	-61.12	0	9013	28.72%	8148.3	26.03%	HT1
Rfx6(HTH)/Min6b1-Rfx6.HA-ChIP-Seq(GSE62844)/Homer	TGTTKCCTAGCAACM	1e-26	-60.81	0	2833	9.03%	2314	7.39%	HT1
Foxo3(Forkhead)/U2OS-Foxo3-ChIP-Seq(E-MTAB-2701)/Homer	DGTAAACA	1e-25	-59.76	0	3428	10.92%	2863.9	9.15%	HT1
SPDEF(ETS)/VCaP-SPDEF-ChIP-Seq(SRA014231)/Homer	ASWTCCTGBT	1e-25	-58.74	0	3118	9.94%	2583	8.25%	HT1
TEAD2(TEA)/Py2T-Tead2-ChIP-Seq(GSE55709)/Homer	CCWGGAATGY	1e-24	-56.97	0	2069	6.59%	1640.4	5.24%	HT1
Atf7(bZIP)/3T3L1-Atf7-ChIP-Seq(GSE56872)/Homer	NGRTGACGTCAY	1e-24	-56.82	0	2018	6.43%	1596	5.10%	HT1
PAX3:FKHR-fusion(Paired,Homeobox)/Rh4-PAX3:FKHR-ChIP-Seq(GSE19063)/Homer	ACCRTGACTAATTNN	1e-24	-55.57	0	992	3.16%	705.8	2.25%	HT1
Fox:Ebox(Forkhead,bHLH)/Panc1-Foxa2-ChIP-Seq(GSE47459)/Homer	NNNVCTGWGYAAACASN	1e-22	-51.23	0	3513	11.20%	2983.1	9.53%	HT1
Elk1(ETS)/Hela-Elk1-ChIP-Seq(GSE31477)/Homer	HACTTCCGGY	1e-21	-50.66	0	1095	3.49%	806	2.57%	HT1
GATA(Zf),IR3/iTreg-Gata3-ChIP-Seq(GSE20898)/Homer	NNNNNBAGATAWYATCTVHN	1e-21	-50.09	0	943	3.01%	678	2.17%	HT1
STAT4(Stat)/CD4-Stat4-ChIP-Seq(GSE22104)/Homer	NYTTCCWGGAAR	1e-21	-49.63	0	3718	11.85%	3182.7	10.17%	HT1
Elf4(ETS)/BMDM-Elf4-ChIP-Seq(GSE88699)/Homer	ACTTCCKGKT	1e-21	-48.38	0	3061	9.75%	2579.2	8.24%	HT1
Zic3(Zf)/mES-Zic3-ChIP-Seq(GSE37889)/Homer	GGCCYCCTGCTGDGH	1e-20	-46.12	0	1182	3.77%	893.4	2.85%	HT1
FOXK1(Forkhead)/HEK293-FOXK1-ChIP-Seq(GSE51673)/Homer	NVWTGTTTAC	1e-20	-46.11	0	4646	14.81%	4073.9	13.01%	HT1
GATA(Zf),IR4/iTreg-Gata3-ChIP-Seq(GSE20898)/Homer	NAGATWNBNATCTNN	1e-19	-44.09	0	441	1.41%	277.5	0.89%	HT1
Lhx2(Homeobox)/HFSC-Lhx2-ChIP-Seq(GSE48068)/Homer	TAATTAGN	1e-19	-43.77	0	5404	17.22%	4807.4	15.36%	HT1
Foxo1(Forkhead)/RAW-Foxo1-ChIP-Seq(Fan_et_al.)/Homer	CTGTTTAC	1e-18	-43.24	0	6995	22.29%	6334.6	20.24%	HT1
Nanog(Homeobox)/mES-Nanog-ChIP-Seq(GSE11724)/Homer	RGCCATTAAC	1e-18	-42.11	0	15861	50.55%	15042.7	48.05%	HT1
EBF1(EBF)/Near-E2A-ChIP-Seq(GSE21512)/Homer	GTCCCCWGGGGA	1e-18	-41.82	0	2527	8.05%	2119.2	6.77%	HT1
Esrrb(NR)/mES-Esrrb-ChIP-Seq(GSE11431)/Homer	KTGACCTTGA	1e-17	-41.33	0	2071	6.60%	1704.5	5.45%	HT1
Hoxc9(Homeobox)/Ainv15-Hoxc9-ChIP-Seq(GSE21812)/Homer	GGCCATAAATCA	1e-16	-39.11	0	2468	7.87%	2078.6	6.64%	HT1
Reverb(NR),DR2/RAW-Reverba.biotin-ChIP-Seq(GSE45914)/Homer	GTRGGTCASTGGGTCA	1e-16	-38.99	0	476	1.52%	314.1	1.00%	HT1
BMYB(HTH)/Hela-BMYB-ChIP-Seq(GSE27030)/Homer	NHAACBGYYV	1e-16	-38.7	0	5101	16.26%	4554.3	14.55%	HT1
SF1(NR)/H295R-Nr5a1-ChIP-Seq(GSE44220)/Homer	CAAGGHCANV	1e-16	-38.35	0	1372	4.37%	1086	3.47%	HT1
EHF(ETS)/LoVo-EHF-ChIP-Seq(GSE49402)/Homer	AVCAGGAAGT	1e-16	-38	0	4456	14.20%	3946	12.61%	HT1
Elk4(ETS)/Hela-Elk4-ChIP-Seq(GSE31477)/Homer	NRYTTCCGGY	1e-16	-37.28	0	1051	3.35%	806	2.57%	HT1
ELF3(ETS)/PDAC-ELF3-ChIP-Seq(GSE64557)/Homer	ANCAGGAAGT	1e-15	-35.85	0	2640	8.41%	2254.3	7.20%	HT1
STAT5(Stat)/mCD4+-Stat5-ChIP-Seq(GSE12346)/Homer	RTTTCTNAGAAA	1e-15	-35.27	0	1377	4.39%	1102.2	3.52%	HT1
Tcf21(bHLH)/ArterySmoothMuscle-Tcf21-ChIP-Seq(GSE61369)/Homer	NAACAGCTGG	1e-14	-34.11	0	2577	8.21%	2205.2	7.04%	HT1
ELF1(ETS)/Jurkat-ELF1-ChIP-Seq(SRA014231)/Homer	AVCCGGAAGT	1e-14	-34.05	0	1006	3.21%	777.5	2.48%	HT1
Nkx6.1(Homeobox)/Islet-Nkx6.1-ChIP-Seq(GSE40975)/Homer	GKTAATGR	1e-14	-33.79	0	12485	39.79%	11780.3	37.63%	HT1
EBF2(EBF)/BrownAdipose-EBF2-ChIP-Seq(GSE97114)/Homer	NABTCCCWDGGGAVH	1e-14	-33.46	0	2515	8.01%	2151.1	6.87%	HT1
HLF(bZIP)/HSC-HLF.Flag-ChIP-Seq(GSE69817)/Homer	RTTATGYAAB	1e-14	-33.09	0	3880	12.36%	3434.2	10.97%	HT1
RXR(NR),DR1/3T3L1-RXR-ChIP-Seq(GSE13511)/Homer	TAGGGCAAAGGTCA	1e-14	-32.8	0	2940	9.37%	2551.7	8.15%	HT1
NeuroG2(bHLH)/Fibroblast-NeuroG2-ChIP-Seq(GSE75910)/Homer	ACCATCTGTT	1e-14	-32.78	0	4560	14.53%	4082.2	13.04%	HT1
Atf1(bZIP)/K562-ATF1-ChIP-Seq(GSE31477)/Homer	GATGACGTCA	1e-13	-32.02	0	2646	8.43%	2281.5	7.29%	HT1
PU.1(ETS)/ThioMac-PU.1-ChIP-Seq(GSE21512)/Homer	AGAGGAAGTG	1e-13	-31.81	0	1596	5.09%	1314.3	4.20%	HT1
STAT6(Stat)/Macrophage-Stat6-ChIP-Seq(GSE38377)/Homer	TTCCKNAGAA	1e-13	-31.55	0	2140	6.82%	1814.6	5.80%	HT1
Maz(Zf)/HepG2-Maz-ChIP-Seq(GSE31477)/Homer	GGGGGGGG	1e-13	-31.38	0	2178	6.94%	1851	5.91%	HT1
Foxa2(Forkhead)/Liver-Foxa2-ChIP-Seq(GSE25694)/Homer	CYTGTTTACWYW	1e-13	-30.64	0	3331	10.62%	2932.6	9.37%	HT1
MITF(bHLH)/MastCells-MITF-ChIP-Seq(GSE48085)/Homer	RTCATGTGAC	1e-13	-30.32	0	2832	9.03%	2466	7.88%	HT1
MYB(HTH)/ERMYB-Myb-ChIPSeq(GSE22095)/Homer	GGCVGTTR	1e-12	-29.83	0	5506	17.55%	5011.8	16.01%	HT1
Foxf1(Forkhead)/Lung-Foxf1-ChIP-Seq(GSE77951)/Homer	WWATRTAAACAN	1e-12	-28.77	0	4538	14.46%	4092.6	13.07%	HT1
HOXB13(Homeobox)/ProstateTumor-HOXB13-ChIP-Seq(GSE56288)/Homer	TTTTATKRGG	1e-12	-28.49	0	4966	15.83%	4504.2	14.39%	HT1
STAT1(Stat)/HelaS3-STAT1-ChIP-Seq(GSE12782)/Homer	NATTTCCNGGAAAT	1e-12	-27.66	0	1183	3.77%	958.8	3.06%	HT1
MyoD(bHLH)/Myotube-MyoD-ChIP-Seq(GSE21614)/Homer	RRCAGCTGYTSY	1e-11	-27.37	0	1801	5.74%	1523.6	4.87%	HT1
AMYB(HTH)/Testes-AMYB-ChIP-Seq(GSE44588)/Homer	TGGCAGTTGG	1e-11	-26.97	0	4940	15.74%	4492.6	14.35%	HT1
AP-2gamma(AP2)/MCF7-TFAP2C-ChIP-Seq(GSE21234)/Homer	SCCTSAGGSCAW	1e-11	-26.9	0	2175	6.93%	1872.7	5.98%	HT1
CRE(bZIP)/Promoter/Homer	CSGTGACGTCAC	1e-11	-26.85	0	483	1.54%	346.4	1.11%	HT1
KLF5(Zf)/LoVo-KLF5-ChIP-Seq(GSE49402)/Homer	DGGGYGKGGC	1e-11	-26.77	0	2630	8.38%	2298.7	7.34%	HT1
MyoG(bHLH)/C2C12-MyoG-ChIP-Seq(GSE36024)/Homer	AACAGCTG	1e-11	-26.17	0	2660	8.48%	2330.9	7.45%	HT1
ETS(ETS)/Promoter/Homer	AACCGGAAGT	1e-11	-25.6	0	670	2.14%	510.8	1.63%	HT1
Atoh1(bHLH)/Cerebellum-Atoh1-ChIP-Seq(GSE22111)/Homer	VNRVCAGCTGGY	1e-11	-25.54	0	2850	9.08%	2513.3	8.03%	HT1
FOXP1(Forkhead)/H9-FOXP1-ChIP-Seq(GSE31006)/Homer	NYYTGTTTACHN	1e-10	-25.21	0	1875	5.98%	1603.3	5.12%	HT1
RUNX1(Runt)/Jurkat-RUNX1-ChIP-Seq(GSE29180)/Homer	AAACCACARM	1e-10	-25.1	0	3332	10.62%	2972.6	9.50%	HT1
Tcf12(bHLH)/GM12878-Tcf12-ChIP-Seq(GSE32465)/Homer	VCAGCTGYTG	1e-10	-25.05	0	2311	7.36%	2010.5	6.42%	HT1
Six1(Homeobox)/Myoblast-Six1-ChIP-Chip(GSE20150)/Homer	GKVTCADRTTWC	1e-10	-24.94	0	995	3.17%	800.1	2.56%	HT1
STAT6(Stat)/CD4-Stat6-ChIP-Seq(GSE22104)/Homer	ABTTCYYRRGAA	1e-10	-24.49	0	2165	6.90%	1877.7	6.00%	HT1
FOXK2(Forkhead)/U2OS-FOXK2-ChIP-Seq(E-MTAB-2204)/Homer	SCHTGTTTACAT	1e-10	-24.22	0	2575	8.21%	2263.4	7.23%	HT1
Atf4(bZIP)/MEF-Atf4-ChIP-Seq(GSE35681)/Homer	MTGATGCAAT	1e-10	-23.37	0	1313	4.18%	1095.2	3.50%	HT1
FoxL2(Forkhead)/Ovary-FoxL2-ChIP-Seq(GSE60858)/Homer	WWTRTAAACAVG	1e-10	-23.1	0	4105	13.08%	3725.7	11.90%	HT1
TATA-Box(TBP)/Promoter/Homer	CCTTTTAWAGSC	1e-9	-22.67	0	5245	16.72%	4825.3	15.41%	HT1
Lhx3(Homeobox)/Neuron-Lhx3-ChIP-Seq(GSE31456)/Homer	ADBTAATTAR	1e-9	-22.57	0	8189	26.10%	7687.1	24.56%	HT1
GATA3(Zf),DR4/iTreg-Gata3-ChIP-Seq(GSE20898)/Homer	AGATGKDGAGATAAG	1e-9	-22.4	0	446	1.42%	326.9	1.04%	HT1
CEBP:AP1(bZIP)/ThioMac-CEBPb-ChIP-Seq(GSE21512)/Homer	DRTGTTGCAA	1e-9	-22.36	0	3112	9.92%	2784.9	8.90%	HT1
KLF6(Zf)/PDAC-KLF6-ChIP-Seq(GSE64557)/Homer	MKGGGYGTGGCC	1e-9	-22.1	0	1949	6.21%	1690.7	5.40%	HT1
GATA3(Zf),DR8/iTreg-Gata3-ChIP-Seq(GSE20898)/Homer	AGATSTNDNNDSAGATAASN	1e-9	-22.06	0	349	1.11%	245.5	0.78%	HT1
ZNF519(Zf)/HEK293-ZNF519.GFP-ChIP-Seq(GSE58341)/Homer	GAGSCCGAGC	1e-9	-22.01	0	368	1.17%	261.4	0.83%	HT1
Smad2(MAD)/ES-SMAD2-ChIP-Seq(GSE29422)/Homer	CTGTCTGG	1e-9	-21.2	0	4149	13.22%	3784.5	12.09%	HT1
ZFX(Zf)/mES-Zfx-ChIP-Seq(GSE11431)/Homer	AGGCCTRG	1e-8	-20.55	0	2916	9.29%	2612.9	8.35%	HT1
Arnt:Ahr(bHLH)/MCF7-Arnt-ChIP-Seq(Lo_et_al.)/Homer	TBGCACGCAA	1e-8	-20.48	0	1244	3.96%	1046.6	3.34%	HT1
HIC1(Zf)/Treg-ZBTB29-ChIP-Seq(GSE99889)/Homer	TGCCAGCB	1e-8	-20.3	0	5488	17.49%	5084	16.24%	HT1
Rbpj1(?)/Panc1-Rbpj1-ChIP-Seq(GSE47459)/Homer	HTTTCCCASG	1e-8	-20.09	0	4719	15.04%	4343.7	13.88%	HT1
Chop(bZIP)/MEF-Chop-ChIP-Seq(GSE35681)/Homer	ATTGCATCAT	1e-8	-19.15	0	1038	3.31%	865	2.76%	HT1
Zic(Zf)/Cerebellum-ZIC1.2-ChIP-Seq(GSE60731)/Homer	CCTGCTGAGH	1e-8	-18.99	0	2030	6.47%	1787	5.71%	HT1
Unknown-ESC-element(?)/mES-Nanog-ChIP-Seq(GSE11724)/Homer	CACAGCAGGGGG	1e-7	-17.98	0	1380	4.40%	1185.2	3.79%	HT1
Isl1(Homeobox)/Neuron-Isl1-ChIP-Seq(GSE31456)/Homer	CTAATKGV	1e-7	-17.56	0	8128	25.90%	7690.2	24.57%	HT1
TCF4(bHLH)/SHSY5Y-TCF4-ChIP-Seq(GSE96915)/Homer	SMCATCTGKH	1e-7	-16.46	0	4335	13.81%	4010.2	12.81%	HT1
PR(NR)/T47D-PR-ChIP-Seq(GSE31130)/Homer	VAGRACAKNCTGTBC	1e-7	-16.19	0	6966	22.20%	6571.7	20.99%	HT1
bZIP:IRF(bZIP,IRF)/Th17-BatF-ChIP-Seq(GSE39756)/Homer	NAGTTTCABTHTGACTNW	1e-6	-16	0	2093	6.67%	1867.4	5.97%	HT1
Hoxa13(Homeobox)/ChickenMSG-Hoxa13.Flag-ChIP-Seq(GSE86088)/Homer	CYHATAAAAN	1e-6	-15.42	0	12028	38.33%	11565.2	36.95%	HT1
PAX5(Paired,Homeobox),condensed/GM12878-PAX5-ChIP-Seq(GSE32465)/Homer	GTCACGCTCSCTGM	1e-6	-15.42	0	280	0.89%	203.1	0.65%	HT1
Mef2d(MADS)/Retina-Mef2d-ChIP-Seq(GSE61391)/Homer	GCTATTTTTAGC	1e-6	-15.07	0	897	2.86%	755.7	2.41%	HT1
AP-2alpha(AP2)/Hela-AP2alpha-ChIP-Seq(GSE31477)/Homer	ATGCCCTGAGGC	1e-6	-14.72	0	1605	5.11%	1416.9	4.53%	HT1
Zfp809(Zf)/ES-Zfp809-ChIP-Seq(GSE70799)/Homer	GGGGCTYGKCTGGGA	1e-6	-14.7	0	374	1.19%	286.5	0.92%	HT1
RBPJ:Ebox(?,bHLH)/Panc1-Rbpj1-ChIP-Seq(GSE47459)/Homer	GGGRAARRGRMCAGMTG	1e-6	-14.67	0	861	2.74%	724.5	2.31%	HT1
Six2(Homeobox)/NephronProgenitor-Six2-ChIP-Seq(GSE39837)/Homer	GWAAYHTGAKMC	1e-6	-14.64	0	3829	12.20%	3541.6	11.31%	HT1
ZNF264(Zf)/HEK293-ZNF264.GFP-ChIP-Seq(GSE58341)/Homer	RGGGCACTAACY	1e-6	-14.34	0	1668	5.32%	1478.9	4.72%	HT1
ELF5(ETS)/T47D-ELF5-ChIP-Seq(GSE30407)/Homer	ACVAGGAAGT	1e-6	-14.34	0	2407	7.67%	2179.7	6.96%	HT1
NeuroD1(bHLH)/Islet-NeuroD1-ChIP-Seq(GSE30298)/Homer	GCCATCTGTT	1e-6	-14.1	0	2137	6.81%	1924.6	6.15%	HT1
IRF:BATF(IRF:bZIP)/pDC-Irf8-ChIP-Seq(GSE66899)/Homer	CTTTCANTATGACTV	1e-6	-13.98	0	586	1.87%	477.6	1.53%	HT1
PPARa(NR),DR1/Liver-Ppara-ChIP-Seq(GSE47954)/Homer	VNAGGKCAAAGGTCA	1e-5	-13.43	0	3008	9.59%	2763.7	8.83%	HT1
Sp2(Zf)/HEK293-Sp2.eGFP-ChIP-Seq(Encode)/Homer	YGGCCCCGCCCC	1e-5	-13.26	0	2726	8.69%	2494.1	7.97%	HT1
ZNF467(Zf)/HEK293-ZNF467.GFP-ChIP-Seq(GSE58341)/Homer	TGGGGAAGGGCM	1e-5	-12.67	0	1736	5.53%	1555.2	4.97%	HT1
Tcfcp2l1(CP2)/mES-Tcfcp2l1-ChIP-Seq(GSE11431)/Homer	NRAACCRGTTYRAACCRGYT	1e-5	-12.63	0	292	0.93%	221.6	0.71%	HT1
PPARE(NR),DR1/3T3L1-Pparg-ChIP-Seq(GSE13511)/Homer	TGACCTTTGCCCCA	1e-5	-12.52	0	2611	8.32%	2391.9	7.64%	HT1
Dlx3(Homeobox)/Kerainocytes-Dlx3-ChIP-Seq(GSE89884)/Homer	NDGTAATTAC	1e-5	-12.44	0	3378	10.77%	3130.3	10.00%	HT1
KLF14(Zf)/HEK293-KLF14.GFP-ChIP-Seq(GSE58341)/Homer	RGKGGGCGKGGC	1e-5	-12.39	0	3395	10.82%	3147.7	10.06%	HT1
Hoxd11(Homeobox)/ChickenMSG-Hoxd11.Flag-ChIP-Seq(GSE86088)/Homer	VGCCATAAAA	1e-5	-12.35	0	10898	34.73%	10499.1	33.54%	HT1
NFkB-p65(RHD)/GM12787-p65-ChIP-Seq(GSE19485)/Homer	WGGGGATTTCCC	1e-5	-12.32	0	1420	4.53%	1259.1	4.02%	HT1
Sox9(HMG)/Limb-SOX9-ChIP-Seq(GSE73225)/Homer	AGGVNCCTTTGT	1e-5	-12.16	0	2701	8.61%	2481.1	7.93%	HT1
ISRE(IRF)/ThioMac-LPS-Expression(GSE23622)/Homer	AGTTTCASTTTC	1e-5	-12.09	0	274	0.87%	207.4	0.66%	HT1
Hoxd13(Homeobox)/ChickenMSG-Hoxd13.Flag-ChIP-Seq(GSE86088)/Homer	NCYAATAAAA	1e-5	-12	0	7922	25.25%	7570.2	24.18%	HT1
Hoxa10(Homeobox)/ChickenMSG-Hoxa10.Flag-ChIP-Seq(GSE86088)/Homer	GGYAATGAAA	1e-5	-11.89	0	2570	8.19%	2358.7	7.54%	HT1
OCT:OCT(POU,Homeobox,IR1)/NPC-Brn2-ChIP-Seq(GSE35496)/Homer	ATGAATWATTCATGA	1e-5	-11.89	0	101	0.32%	63.6	0.20%	HT1
MafF(bZIP)/HepG2-MafF-ChIP-Seq(GSE31477)/Homer	HWWGTCAGCAWWTTT	1e-5	-11.86	0	1358	4.33%	1204.8	3.85%	HT1
IRF1(IRF)/PBMC-IRF1-ChIP-Seq(GSE43036)/Homer	GAAAGTGAAAGT	1e-5	-11.69	0	588	1.87%	489.9	1.56%	HT1
Hand2(bHLH)/Mesoderm-Hand2-ChIP-Seq(GSE61475)/Homer	TGACANARRCCAGRC	1e-5	-11.63	0	1369	4.36%	1217	3.89%	HT1
p53(p53)/Saos-p53-ChIP-Seq(GSE15780)/Homer	RRCATGYCYRGRCATGYYYN	1e-4	-10.76	1e-4	275	0.88%	212.9	0.68%	HT1
p53(p53)/Saos-p53-ChIP-Seq/Homer	RRCATGYCYRGRCATGYYYN	1e-4	-10.76	1e-4	275	0.88%	212.9	0.68%	HT1
EBF(EBF)/proBcell-EBF-ChIP-Seq(GSE21978)/Homer	DGTCCCYRGGGA	1e-4	-10.54	1e-4	449	1.43%	368.9	1.18%	HT1
RORa(NR)/Liver-Rora-ChIP-Seq(GSE101115)/Homer	AAWCTAGGTCARDNN	1e-4	-10.41	1e-4	487	1.55%	403.3	1.29%	HT1
Lhx1(Homeobox)/EmbryoCarcinoma-Lhx1-ChIP-Seq(GSE70957)/Homer	NNYTAATTAR	1e-4	-10.28	1e-4	5652	18.01%	5371.9	17.16%	HT1
Nur77(NR)/K562-NR4A1-ChIP-Seq(GSE31363)/Homer	TGACCTTTNCNT	1e-4	-10.21	1e-4	654	2.08%	557.5	1.78%	HT1
Tgif2(Homeobox)/mES-Tgif2-ChIP-Seq(GSE55404)/Homer	TGTCANYT	1e-4	-10.09	1e-4	11971	38.15%	11605.4	37.07%	HT1
Gata6(Zf)/HUG1N-GATA6-ChIP-Seq(GSE51936)/Homer	YCTTATCTBN	1e-4	-10.04	1e-4	3767	12.00%	3536.2	11.30%	HT1
TFE3(bHLH)/MEF-TFE3-ChIP-Seq(GSE75757)/Homer	GTCACGTGACYV	1e-4	-9.83	1e-4	197	0.63%	147.6	0.47%	HT1
Rfx5(HTH)/GM12878-Rfx5-ChIP-Seq(GSE31477)/Homer	SCCTAGCAACAG	1e-4	-9.801	1e-4	811	2.58%	705.1	2.25%	HT1
CDX4(Homeobox)/ZebrafishEmbryos-Cdx4.Myc-ChIP-Seq(GSE48254)/Homer	NGYCATAAAWCH	1e-4	-9.756	1e-4	4245	13.53%	4005.4	12.80%	HT1
Rfx2(HTH)/LoVo-RFX2-ChIP-Seq(GSE49402)/Homer	GTTGCCATGGCAACM	1e-4	-9.294	2e-4	172	0.55%	127.1	0.41%	HT1
ZBTB18(Zf)/HEK293-ZBTB18.GFP-ChIP-Seq(GSE58341)/Homer	AACATCTGGA	1e-4	-9.28	2e-4	1363	4.34%	1229.6	3.93%	HT1
Olig2(bHLH)/Neuron-Olig2-ChIP-Seq(GSE30882)/Homer	RCCATMTGTT	0.001	-9.167	2e-4	5909	18.83%	5641.4	18.02%	HT1
RUNX(Runt)/HPC7-Runx1-ChIP-Seq(GSE22178)/Homer	SAAACCACAG	0.001	-9.018	3e-4	2110	6.72%	1947	6.22%	HT1
RFX(HTH)/K562-RFX3-ChIP-Seq(SRA012198)/Homer	CGGTTGCCATGGCAAC	0.001	-8.745	4e-4	141	0.45%	102.5	0.33%	HT1
COUP-TFII(NR)/K562-NR2F1-ChIP-Seq(Encode)/Homer	GKBCARAGGTCA	0.001	-8.682	4e-4	4451	14.18%	4222.2	13.49%	HT1
Barx1(Homeobox)/Stomach-Barx1.3xFlag-ChIP-Seq(GSE69483)/Homer	AAACMATTAN	0.001	-8.641	4e-4	2333	7.43%	2165.1	6.92%	HT1
Hnf1(Homeobox)/Liver-Foxa2-Chip-Seq(GSE25694)/Homer	GGTTAAWCATTAA	0.001	-8.616	4e-4	699	2.23%	608.5	1.94%	HT1
p73(p53)/Trachea-p73-ChIP-Seq(PRJNA310161)/Homer	NRRRCAWGTCCDGRCATGYY	0.001	-8.558	4e-4	131	0.42%	94.5	0.30%	HT1
HRE(HSF)/Striatum-HSF1-ChIP-Seq(GSE38000)/Homer	TTCTAGAABNTTCTA	0.001	-8.447	5e-4	685	2.18%	596.7	1.91%	HT1
Zfp281(Zf)/ES-Zfp281-ChIP-Seq(GSE81042)/Homer	CCCCTCCCCCAC	0.001	-8.273	6e-4	272	0.87%	218.2	0.70%	HT1
NFkB-p65-Rel(RHD)/ThioMac-LPS-Expression(GSE23622)/Homer	GGAAATTCCC	0.001	-8.113	7e-4	198	0.63%	153.5	0.49%	HT1
Foxa3(Forkhead)/Liver-Foxa3-ChIP-Seq(GSE77670)/Homer	BSNTGTTTACWYWGN	0.001	-8.092	7e-4	1374	4.38%	1250.6	4.00%	HT1
RAR:RXR(NR),DR5/ES-RAR-ChIP-Seq(GSE56893)/Homer	RGGTCADNNAGAGGTCAV	0.001	-8.022	7e-4	60	0.19%	37.8	0.12%	HT1
HNF1b(Homeobox)/PDAC-HNF1B-ChIP-Seq(GSE64557)/Homer	GTTAATNATTAA	0.001	-7.999	7e-4	794	2.53%	701	2.24%	HT1
Gata2(Zf)/K562-GATA2-ChIP-Seq(GSE18829)/Homer	BBCTTATCTS	0.001	-7.976	8e-4	2512	8.01%	2346.5	7.50%	HT1
p53(p53)/mES-cMyc-ChIP-Seq(GSE11431)/Homer	ACATGCCCGGGCAT	0.001	-7.952	8e-4	56	0.18%	34	0.11%	HT1
CHR(?)/Hela-CellCycle-Expression/Homer	SRGTTTCAAA	0.001	-7.817	9e-4	2975	9.48%	2797.2	8.94%	HT1
FOXA1(Forkhead)/LNCAP-FOXA1-ChIP-Seq(GSE27824)/Homer	WAAGTAAACA	0.001	-7.707	0.001	5479	17.46%	5245.8	16.76%	HT1
Erra(NR)/HepG2-Erra-ChIP-Seq(GSE31477)/Homer	CAAAGGTCAG	0.001	-7.678	0.001	6127	19.53%	5882.6	18.79%	HT1
Cdx2(Homeobox)/mES-Cdx2-ChIP-Seq(GSE14586)/Homer	GYMATAAAAH	0.001	-7.477	0.0012	3532	11.26%	3344	10.68%	HT1
ETS:E-box(ETS,bHLH)/HPC7-Scl-ChIP-Seq(GSE22178)/Homer	AGGAARCAGCTG	0.001	-7.351	0.0014	239	0.76%	192.7	0.62%	HT1
Myf5(bHLH)/GM-Myf5-ChIP-Seq(GSE24852)/Homer	BAACAGCTGT	0.001	-7.332	0.0014	1727	5.50%	1596.2	5.10%	HT1
Tbr1(T-box)/Cortex-Tbr1-ChIP-Seq(GSE71384)/Homer	AAGGTGTKAA	0.001	-7.327	0.0014	5319	16.95%	5095.6	16.28%	HT1
GRE(NR),IR3/RAW264.7-GRE-ChIP-Seq(Unpublished)/Homer	VAGRACAKWCTGTYC	0.001	-7.118	0.0017	617	1.97%	542	1.73%	HT1
PU.1:IRF8(ETS:IRF)/pDC-Irf8-ChIP-Seq(GSE66899)/Homer	GGAAGTGAAAST	0.001	-7.056	0.0018	739	2.36%	656	2.10%	HT1
COUP-TFII(NR)/Artia-Nr2f2-ChIP-Seq(GSE46497)/Homer	AGRGGTCA	0.001	-7.011	0.0019	5100	16.25%	4886.1	15.61%	HT1
PGR(NR)/EndoStromal-PGR-ChIP-Seq(GSE69539)/Homer	AAGAACATWHTGTTC	0.001	-6.965	0.002	804	2.56%	718.8	2.30%	HT1
GRHL2(CP2)/HBE-GRHL2-ChIP-Seq(GSE46194)/Homer	AAACYKGTTWDACMRGTTTB	0.001	-6.955	0.002	1145	3.65%	1042	3.33%	HT1
Tbx20(T-box)/Heart-Tbx20-ChIP-Seq(GSE29636)/Homer	GGTGYTGACAGS	0.001	-6.93	0.002	621	1.98%	546.8	1.75%	HT1
Smad4(MAD)/ESC-SMAD4-ChIP-Seq(GSE29422)/Homer	VBSYGTCTGG	0.01	-6.862	0.0021	3909	12.46%	3722.4	11.89%	HT1
IRF2(IRF)/Erythroblas-IRF2-ChIP-Seq(GSE36985)/Homer	GAAASYGAAASY	0.01	-6.691	0.0025	409	1.30%	350.6	1.12%	HT1
EBNA1(EBV-virus)/Raji-EBNA1-ChIP-Seq(GSE30709)/Homer	GGYAGCAYDTGCTDCCCNNN	0.01	-6.685	0.0025	34	0.11%	19.6	0.06%	HT1
NFAT(RHD)/Jurkat-NFATC1-ChIP-Seq(Jolma_et_al.)/Homer	ATTTTCCATT	0.01	-6.463	0.0031	3457	11.02%	3287.4	10.50%	HT1
p63(p53)/Keratinocyte-p63-ChIP-Seq(GSE17611)/Homer	NNDRCATGYCYNRRCATGYH	0.01	-6.338	0.0036	862	2.75%	778.6	2.49%	HT1
TR4(NR),DR1/Hela-TR4-ChIP-Seq(GSE24685)/Homer	GAGGTCAAAGGTCA	0.01	-6.014	0.0049	233	0.74%	192.3	0.61%	HT1
Pit1+1bp(Homeobox)/GCrat-Pit1-ChIP-Seq(GSE58009)/Homer	ATGCATAATTCA	0.01	-5.985	0.005	1873	5.97%	1753.5	5.60%	HT1
Sp5(Zf)/mES-Sp5.Flag-ChIP-Seq(GSE72989)/Homer	RGKGGGCGGAGC	0.01	-5.984	0.005	1632	5.20%	1520.8	4.86%	HT1
IRF8(IRF)/BMDM-IRF8-ChIP-Seq(GSE77884)/Homer	GRAASTGAAAST	0.01	-5.683	0.0067	1182	3.77%	1090.3	3.48%	HT1
Brn2(POU,Homeobox)/NPC-Brn2-ChIP-Seq(GSE35496)/Homer	ATGAATATTC	0.01	-5.646	0.0069	455	1.45%	400	1.28%	HT1
T1ISRE(IRF)/ThioMac-Ifnb-Expression/Homer	ACTTTCGTTTCT	0.01	-5.622	0.0071	50	0.16%	33.2	0.11%	HT1
Hoxd10(Homeobox)/ChickenMSG-Hoxd10.Flag-ChIP-Seq(GSE86088)/Homer	GGCMATGAAA	0.01	-5.6	0.0072	4875	15.54%	4693.7	14.99%	HT1
KLF10(Zf)/HEK293-KLF10.GFP-ChIP-Seq(GSE58341)/Homer	GGGGGTGTGTCC	0.01	-5.557	0.0075	1140	3.63%	1051.6	3.36%	HT1
NF1:FOXA1(CTF,Forkhead)/LNCAP-FOXA1-ChIP-Seq(GSE27824)/Homer	WNTGTTTRYTTTGGCA	0.01	-5.456	0.0082	205	0.65%	169.7	0.54%	HT1
RORgt(NR)/EL4-RORgt.Flag-ChIP-Seq(GSE56019)/Homer	AAYTAGGTCA	0.01	-5.436	0.0083	414	1.32%	362.4	1.16%	HT1
RORgt(NR)/EL4-RORgt.Flag-ChIP-Seq(GSE56019)/Homer	AAYTAGGTCA	0.01	-5.436	0.0083	414	1.32%	362.4	1.16%	HT1
Gata1(Zf)/K562-GATA1-ChIP-Seq(GSE18829)/Homer	SAGATAAGRV	0.01	-5.422	0.0084	2169	6.91%	2048.1	6.54%	HT1
Gata4(Zf)/Heart-Gata4-ChIP-Seq(GSE35151)/Homer	NBWGATAAGR	0.01	-5.273	0.0097	4069	12.97%	3908.9	12.49%	HT1
Hoxa11(Homeobox)/ChickenMSG-Hoxa11.Flag-ChIP-Seq(GSE86088)/Homer	TTTTATGGCM	0.01	-5.235	0.01	10892	34.71%	10651.1	34.03%	HT1
GLI3(Zf)/Limb-GLI3-ChIP-Chip(GSE11077)/Homer	CGTGGGTGGTCC	0.01	-5.164	0.0107	208	0.66%	173.1	0.55%	HT1
NFkB-p50,p52(RHD)/Monocyte-p50-ChIP-Chip(Schreiber_et_al.)/Homer	GGGGGAATCCCC	0.01	-5.041	0.0121	181	0.58%	149.8	0.48%	HT1
IRF3(IRF)/BMDM-Irf3-ChIP-Seq(GSE67343)/Homer	AGTTTCAKTTTC	0.01	-5.007	0.0124	1337	4.26%	1247.4	3.98%	HT1
FOXA1(Forkhead)/MCF7-FOXA1-ChIP-Seq(GSE26831)/Homer	WAAGTAAACA	0.01	-4.965	0.0129	4615	14.71%	4451.2	14.22%	HT1
GATA:SCL(Zf,bHLH)/Ter119-SCL-ChIP-Seq(GSE18720)/Homer	CRGCTGBNGNSNNSAGATAA	0.01	-4.943	0.0131	325	1.04%	282	0.90%	HT1
RORg(NR)/Liver-Rorc-ChIP-Seq(GSE101115)/Homer	WAABTAGGTCAV	0.01	-4.927	0.0133	298	0.95%	257.7	0.82%	HT1
HOXA1(Homeobox)/mES-Hoxa1-ChIP-Seq(SRP084292)/Homer	TGATKGATGR	0.01	-4.859	0.0141	973	3.10%	898.8	2.87%	HT1
ZNF317(Zf)/HEK293-ZNF317.GFP-ChIP-Seq(GSE58341)/Homer	GTCWGCTGTYYCTCT	0.01	-4.852	0.0142	250	0.80%	213.8	0.68%	HT1
EKLF(Zf)/Erythrocyte-Klf1-ChIP-Seq(GSE20478)/Homer	NWGGGTGTGGCY	0.01	-4.773	0.0153	508	1.62%	455.9	1.46%	HT1
Klf9(Zf)/GBM-Klf9-ChIP-Seq(GSE62211)/Homer	GCCACRCCCACY	0.01	-4.644	0.0173	527	1.68%	474.4	1.52%	HT1
Twist(bHLH)/HMLE-TWIST1-ChIP-Seq(Chang_et_al)/Homer	VCAKCTGGNNNCCAGMTGBN	0.1	-4.437	0.0212	281	0.90%	244.6	0.78%	HT1
ZNF322(Zf)/HEK293-ZNF322.GFP-ChIP-Seq(GSE58341)/Homer	GAGCCTGGTACTGWGCCTGR	0.1	-4.405	0.0218	674	2.15%	616.5	1.97%	HT1
PRDM15(Zf)/ESC-Prdm15-ChIP-Seq(GSE73694)/Homer	YCCDNTCCAGGTTTT	0.1	-4.299	0.0241	3098	9.87%	2976	9.51%	HT1
PRDM9(Zf)/Testis-DMC1-ChIP-Seq(GSE35498)/Homer	ADGGYAGYAGCATCT	0.1	-4.294	0.0241	1064	3.39%	992.8	3.17%	HT1
VDR(NR),DR3/GM10855-VDR+vitD-ChIP-Seq(GSE22484)/Homer	ARAGGTCANWGAGTTCANNN	0.1	-4.268	0.0247	508	1.62%	459.8	1.47%	HT1
FXR(NR),IR1/Liver-FXR-ChIP-Seq(Chong_et_al.)/Homer	AGGTCANTGACCTB	0.1	-4.267	0.0247	960	3.06%	892.1	2.85%	HT1
Rfx1(HTH)/NPC-H3K4me1-ChIP-Seq(GSE16256)/Homer	KGTTGCCATGGCAA	0.1	-4.218	0.0257	438	1.40%	393.4	1.26%	HT1
Tbox:Smad(T-box,MAD)/ESCd5-Smad2_3-ChIP-Seq(GSE29422)/Homer	AGGTGHCAGACA	0.1	-4.111	0.0285	535	1.70%	486.2	1.55%	HT1
Klf4(Zf)/mES-Klf4-ChIP-Seq(GSE11431)/Homer	GCCACACCCA	0.1	-4.051	0.0301	809	2.58%	749.8	2.40%	HT1
SpiB(ETS)/OCILY3-SPIB-ChIP-Seq(GSE56857)/Homer	AAAGRGGAAGTG	0.1	-3.967	0.0327	729	2.32%	673.1	2.15%	HT1
Eomes(T-box)/H9-Eomes-ChIP-Seq(GSE26097)/Homer	ATTAACACCT	0.1	-3.802	0.0384	8255	26.31%	8079.4	25.81%	HT1
Sox2(HMG)/mES-Sox2-ChIP-Seq(GSE11431)/Homer	BCCATTGTTC	0.1	-3.756	0.04	3006	9.58%	2896.7	9.25%	HT1
ARE(NR)/LNCAP-AR-ChIP-Seq(GSE27824)/Homer	RGRACASNSTGTYCYB	0.1	-3.75	0.04	586	1.87%	538.7	1.72%	HT1
ZNF528(Zf)/HEK293-ZNF528.GFP-ChIP-Seq(GSE58341)/Homer	AGAAATGACTTCCCT	0.1	-3.417	0.0557	18	0.06%	11.9	0.04%	HT1
Tbet(T-box)/CD8-Tbet-ChIP-Seq(GSE33802)/Homer	AGGTGTGAAM	0.1	-3.393	0.0568	4138	13.19%	4019.3	12.84%	HT1
ZNF711(Zf)/SHSY5Y-ZNF711-ChIP-Seq(GSE20673)/Homer	AGGCCTAG	0.1	-3.254	0.065	3896	12.42%	3784.9	12.09%	HT1
FOXM1(Forkhead)/MCF7-FOXM1-ChIP-Seq(GSE72977)/Homer	TRTTTACTTW	0.1	-2.99	0.0843	4556	14.52%	4443.7	14.20%	HT1
Six4(Homeobox)/MCF7-SIX4-ChIP-Seq(Encode)/Homer	TGWAAYCTGABACCB	0.1	-2.891	0.0927	177	0.56%	156.5	0.50%	HT1
X-box(HTH)/NPC-H3K4me1-ChIP-Seq(GSE16256)/Homer	GGTTGCCATGGCAA	0.1	-2.88	0.0933	249	0.79%	224.5	0.72%	HT1
HOXA2(Homeobox)/mES-Hoxa2-ChIP-Seq(Donaldson_et_al.)/Homer	GYCATCMATCAT	0.1	-2.806	0.1001	346	1.10%	317.6	1.01%	HT1
EAR2(NR)/K562-NR2F6-ChIP-Seq(Encode)/Homer	NRBCARRGGTCA	0.1	-2.735	0.107	4018	12.80%	3919.8	12.52%	HT1
USF1(bHLH)/GM12878-Usf1-ChIP-Seq(GSE32465)/Homer	SGTCACGTGR	0.1	-2.731	0.107	884	2.82%	838.5	2.68%	HT1
HNF4a(NR),DR1/HepG2-HNF4a-ChIP-Seq(GSE25021)/Homer	CARRGKBCAAAGTYCA	0.1	-2.594	0.1223	1225	3.90%	1173.6	3.75%	HT1
ERE(NR),IR3/MCF7-ERa-ChIP-Seq(Unpublished)/Homer	VAGGTCACNSTGACC	0.1	-2.477	0.1369	650	2.07%	614.9	1.96%	HT1
Sox10(HMG)/SciaticNerve-Sox3-ChIP-Seq(GSE35132)/Homer	CCWTTGTYYB	0.1	-2.448	0.1404	5627	17.93%	5521.2	17.64%	HT1
RUNX-AML(Runt)/CD4+-PolII-ChIP-Seq(Barski_et_al.)/Homer	GCTGTGGTTW	0.1	-2.433	0.1419	2182	6.95%	2116.7	6.76%	HT1
HRE(HSF)/HepG2-HSF1-ChIP-Seq(GSE31477)/Homer	BSTTCTRGAABVTTCYAGAA	1	-2.282	0.1644	344	1.10%	320.9	1.03%	HT1
PAX5(Paired,Homeobox)/GM12878-PAX5-ChIP-Seq(GSE32465)/Homer	GCAGCCAAGCRTGACH	1	-2.277	0.1646	840	2.68%	802.9	2.56%	HT1
CEBP(bZIP)/ThioMac-CEBPb-ChIP-Seq(GSE21512)/Homer	ATTGCGCAAC	1	-2.274	0.1646	2923	9.32%	2851.6	9.11%	HT1
Foxh1(Forkhead)/hESC-FOXH1-ChIP-Seq(GSE29422)/Homer	NNTGTGGATTSS	1	-2.093	0.1964	2232	7.11%	2174.4	6.95%	HT1
PU.1-IRF(ETS:IRF)/Bcell-PU.1-ChIP-Seq(GSE21512)/Homer	MGGAAGTGAAAC	1	-2.036	0.2071	4777	15.22%	4694.6	15.00%	HT1
RUNX2(Runt)/PCa-RUNX2-ChIP-Seq(GSE33889)/Homer	NWAACCACADNN	1	-2.03	0.2075	2528	8.06%	2468.1	7.88%	HT1
ETS:RUNX(ETS,Runt)/Jurkat-RUNX1-ChIP-Seq(GSE17954)/Homer	RCAGGATGTGGT	1	-2.007	0.2115	201	0.64%	185.7	0.59%	HT1
ZNF669(Zf)/HEK293-ZNF669.GFP-ChIP-Seq(GSE58341)/Homer	GARTGGTCATCGCCC	1	-1.981	0.2162	118	0.38%	106.1	0.34%	HT1
ZNF675(Zf)/HEK293-ZNF675.GFP-ChIP-Seq(GSE58341)/Homer	ARGAGGMCAAAATGW	1	-1.947	0.223	469	1.49%	445.6	1.42%	HT1
KLF3(Zf)/MEF-Klf3-ChIP-Seq(GSE44748)/Homer	NRGCCCCRCCCHBNN	1	-1.924	0.2272	836	2.66%	804.7	2.57%	HT1
Sox4(HMG)/proB-Sox4-ChIP-Seq(GSE50066)/Homer	YCTTTGTTCC	1	-1.888	0.2348	2731	8.70%	2673.1	8.54%	HT1
REST-NRSF(Zf)/Jurkat-NRSF-ChIP-Seq/Homer	GGMGCTGTCCATGGTGCTGA	1	-1.869	0.2383	9	0.03%	6.7	0.02%	HT1
ZNF7(Zf)/HepG2-ZNF7.Flag-ChIP-Seq(Encode)/Homer	CTGCCWVCTTTTRTA	1	-1.785	0.2582	1959	6.24%	1913.4	6.11%	HT1
OCT:OCT(POU,Homeobox)/NPC-Brn1-ChIP-Seq(GSE35496)/Homer	ATGAATATTCATGAG	1	-1.739	0.2693	28	0.09%	23.9	0.08%	HT1
MYNN(Zf)/HEK293-MYNN.eGFP-ChIP-Seq(Encode)/Homer	TTCAAAWTAAAAGTC	1	-1.656	0.2916	1087	3.46%	1056.7	3.38%	HT1
ZNF189(Zf)/HEK293-ZNF189.GFP-ChIP-Seq(GSE58341)/Homer	TGGAACAGMA	1	-1.626	0.2995	2203	7.02%	2159.6	6.90%	HT1
Ascl1(bHLH)/NeuralTubes-Ascl1-ChIP-Seq(GSE55840)/Homer	NNVVCAGCTGBN	1	-1.617	0.3011	3649	11.63%	3592.4	11.48%	HT1
ZFP3(Zf)/HEK293-ZFP3.GFP-ChIP-Seq(GSE58341)/Homer	GGGTTTTGAAGGATGARTAGGAGTT	1	-1.557	0.3184	13	0.04%	10.4	0.03%	HT1
Sox17(HMG)/Endoderm-Sox17-ChIP-Seq(GSE61475)/Homer	CCATTGTTYB	1	-1.286	0.4162	2408	7.67%	2374.2	7.58%	HT1
ZNF652/HepG2-ZNF652.Flag-ChIP-Seq(Encode)/Homer	TTAACCCTTTVNKKN	1	-1.284	0.4162	997	3.18%	976	3.12%	HT1
Tgif1(Homeobox)/mES-Tgif1-ChIP-Seq(GSE55404)/Homer	YTGWCADY	1	-1.207	0.4471	11153	35.54%	11081.3	35.40%	HT1
Znf263(Zf)/K562-Znf263-ChIP-Seq(GSE31477)/Homer	CVGTSCTCCC	1	-1.206	0.4471	4354	13.88%	4311.7	13.77%	HT1
THRb(NR)/Liver-NR1A2-ChIP-Seq(GSE52613)/Homer	TRAGGTCA	1	-1.182	0.4551	12037	38.36%	11964.5	38.22%	HT1
DUX(Homeobox)/C2C12-Dux-ChIP-Seq(GSE87279)/Homer	BCWGATTCAATCAAN	1	-1.135	0.4754	14	0.04%	12.3	0.04%	HT1
ZNF165(Zf)/WHIM12-ZNF165-ChIP-Seq(GSE65937)/Homer	AAGGKGRCGCAGGCA	1	-1.123	0.4794	194	0.62%	187.4	0.60%	HT1
CArG(MADS)/PUER-Srf-ChIP-Seq(Sullivan_et_al.)/Homer	CCATATATGGNM	1	-0.97	0.5565	959	3.06%	947.2	3.03%	HT1
PSE(SNAPc)/K562-mStart-Seq/Homer	WAVTCACCMTAASYDAAAAG	1	-0.9009	0.5942	2120	6.76%	2105	6.72%	HT1
GATA3(Zf)/iTreg-Gata3-ChIP-Seq(GSE20898)/Homer	AGATAASR	1	-0.8413	0.6285	6323	20.15%	6295.6	20.11%	HT1
AR-halfsite(NR)/LNCaP-AR-ChIP-Seq(GSE27824)/Homer	CCAGGAACAG	1	-0.8365	0.6293	10902	34.74%	10861.7	34.70%	HT1
Unknown(Homeobox)/Limb-p300-ChIP-Seq/Homer	SSCMATWAAA	1	-0.7687	0.6711	2881	9.18%	2869.4	9.17%	HT1
Sox6(HMG)/Myotubes-Sox6-ChIP-Seq(GSE32627)/Homer	CCATTGTTNY	1	-0.7561	0.6773	5912	18.84%	5892.7	18.82%	HT1
Sox15(HMG)/CPA-Sox15-ChIP-Seq(GSE62909)/Homer	RAACAATGGN	1	-0.7253	0.696	3852	12.28%	3840.5	12.27%	HT1
Pax8(Paired,Homeobox)/Thyroid-Pax8-ChIP-Seq(GSE26938)/Homer	GTCATGCHTGRCTGS	1	-0.7154	0.7005	784	2.50%	781.3	2.50%	HT1
E2F6(E2F)/Hela-E2F6-ChIP-Seq(GSE31477)/Homer	GGCGGGAARN	1	-0.6678	0.7321	593	1.89%	592.6	1.89%	HT1
Pax7(Paired,Homeobox),long/Myoblast-Pax7-ChIP-Seq(GSE25064)/Homer	TAATCHGATTAC	1	-0.6486	0.7437	136	0.43%	136.8	0.44%	HT1
PRDM10(Zf)/HEK293-PRDM10.eGFP-ChIP-Seq(Encode)/Homer	TGGTACATTCCA	1	-0.6479	0.7437	1619	5.16%	1618	5.17%	HT1
ZNF692(Zf)/HEK293-ZNF692.GFP-ChIP-Seq(GSE58341)/Homer	GTGGGCCCCA	1	-0.6469	0.7437	235	0.75%	235.5	0.75%	HT1
GRE(NR),IR3/A549-GR-ChIP-Seq(GSE32465)/Homer	NRGVACABNVTGTYCY	1	-0.6014	0.7717	284	0.91%	285.3	0.91%	HT1
PAX6(Paired,Homeobox)/Forebrain-Pax6-ChIP-Seq(GSE66961)/Homer	NGTGTTCAVTSAAGCGKAAA	1	-0.5999	0.7717	256	0.82%	257.9	0.82%	HT1
Pax7(Paired,Homeobox),longest/Myoblast-Pax7-ChIP-Seq(GSE25064)/Homer	NTAATTDGCYAATTANNWWD	1	-0.5872	0.7775	144	0.46%	145.4	0.46%	HT1
E-box(bHLH)/Promoter/Homer	SSGGTCACGTGA	1	-0.571	0.7875	90	0.29%	91.8	0.29%	HT1
E2F7(E2F)/Hela-E2F7-ChIP-Seq(GSE32673)/Homer	VDTTTCCCGCCA	1	-0.5666	0.7883	81	0.26%	82.8	0.26%	HT1
Sox3(HMG)/NPC-Sox3-ChIP-Seq(GSE33059)/Homer	CCWTTGTY	1	-0.5616	0.7896	6233	19.86%	6230.4	19.90%	HT1
Zac1(Zf)/Neuro2A-Plagl1-ChIP-Seq(GSE75942)/Homer	HAWGRGGCCM	1	-0.554	0.793	6700	21.35%	6697.5	21.40%	HT1
HIF-1b(HLH)/T47D-HIF1b-ChIP-Seq(GSE59937)/Homer	RTACGTGC	1	-0.5369	0.804	2100	6.69%	2104.4	6.72%	HT1
Mef2b(MADS)/HEK293-Mef2b.V5-ChIP-Seq(GSE67450)/Homer	GCTATTTTTGGM	1	-0.5324	0.805	3937	12.55%	3940.5	12.59%	HT1
PRDM14(Zf)/H1-PRDM14-ChIP-Seq(GSE22767)/Homer	RGGTCTCTAACY	1	-0.4625	0.8604	807	2.57%	814.5	2.60%	HT1
DMRT6(DM)/Testis-DMRT6-ChIP-Seq(GSE60440)/Homer	YDGHTACAWTGTADC	1	-0.3944	0.918	735	2.34%	745.6	2.38%	HT1
Mouse_Recombination_Hotspot(Zf)/Testis-DMC1-ChIP-Seq(GSE24438)/Homer	ACTYKNATTCGTGNTACTTC	1	-0.3894	0.9196	221	0.70%	227.4	0.73%	HT1
CTCF(Zf)/CD4+-CTCF-ChIP-Seq(Barski_et_al.)/Homer	AYAGTGCCMYCTRGTGGCCA	1	-0.3878	0.9196	149	0.47%	154.6	0.49%	HT1
CEBP:CEBP(bZIP)/MEF-Chop-ChIP-Seq(GSE35681)/Homer	NTNATGCAAYMNNHTGMAAY	1	-0.361	0.9399	630	2.01%	642	2.05%	HT1
Pitx1:Ebox(Homeobox,bHLH)/Hindlimb-Pitx1-ChIP-Seq(GSE41591)/Homer	YTAATTRAWWCCAGATGT	1	-0.3419	0.9549	763	2.43%	776	2.48%	HT1
DMRT1(DM)/Testis-DMRT1-ChIP-Seq(GSE64892)/Homer	TWGHWACAWTGTWDC	1	-0.3292	0.964	941	3.00%	956.9	3.06%	HT1
E2F3(E2F)/MEF-E2F3-ChIP-Seq(GSE71376)/Homer	BTKGGCGGGAAA	1	-0.2738	1	740	2.36%	757.3	2.42%	HT1
Sp1(Zf)/Promoter/Homer	GGCCCCGCCCCC	1	-0.2296	1	165	0.53%	175.6	0.56%	HT1
NRF1(NRF)/MCF7-NRF1-ChIP-Seq(Unpublished)/Homer	CTGCGCATGCGC	1	-0.1769	1	27	0.09%	32	0.10%	HT1
IRF4(IRF)/GM12878-IRF4-ChIP-Seq(GSE32465)/Homer	ACTGAAACCA	1	-0.1582	1	1599	5.10%	1636.3	5.23%	HT1
ZNF415(Zf)/HEK293-ZNF415.GFP-ChIP-Seq(GSE58341)/Homer	GRTGMTRGAGCC	1	-0.1564	1	1041	3.32%	1072.8	3.43%	HT1
BORIS(Zf)/K562-CTCFL-ChIP-Seq(GSE32465)/Homer	CNNBRGCGCCCCCTGSTGGC	1	-0.1559	1	187	0.60%	201.4	0.64%	HT1
ZNF382(Zf)/HEK293-ZNF382.GFP-ChIP-Seq(GSE58341)/Homer	GNCTGTASTRNTGBCTCHTT	1	-0.1557	1	75	0.24%	84.7	0.27%	HT1
E2F(E2F)/Hela-CellCycle-Expression/Homer	TTSGCGCGAAAA	1	-0.1322	1	27	0.09%	33	0.11%	HT1
HIF2a(bHLH)/785_O-HIF2a-ChIP-Seq(GSE34871)/Homer	GCACGTACCC	1	-0.1321	1	619	1.97%	646.2	2.06%	HT1
TCFL2(HMG)/K562-TCF7L2-ChIP-Seq(GSE29196)/Homer	ACWTCAAAGG	1	-0.1285	1	224	0.71%	241.4	0.77%	HT1
Oct4:Sox17(POU,Homeobox,HMG)/F9-Sox17-ChIP-Seq(GSE44553)/Homer	CCATTGTATGCAAAT	1	-0.1244	1	533	1.70%	559.3	1.79%	HT1
Tcf3(HMG)/mES-Tcf3-ChIP-Seq(GSE11724)/Homer	ASWTCAAAGG	1	-0.1229	1	828	2.64%	860.2	2.75%	HT1
LEF1(HMG)/H1-LEF1-ChIP-Seq(GSE64758)/Homer	CCTTTGATST	1	-0.1047	1	2439	7.77%	2494.1	7.97%	HT1
GFY-Staf(?,Zf)/Promoter/Homer	RACTACAATTCCCAGAAKGC	1	-0.09836	1	57	0.18%	67.2	0.21%	HT1
FOXA1:AR(Forkhead,NR)/LNCAP-AR-ChIP-Seq(GSE27824)/Homer	AGTAAACAAAAAAGAACAND	1	-0.09646	1	263	0.84%	284.4	0.91%	HT1
Pknox1(Homeobox)/ES-Prep1-ChIP-Seq(GSE63282)/Homer	SCTGTCAVTCAV	1	-0.08705	1	550	1.75%	581.1	1.86%	HT1
Pit1(Homeobox)/GCrat-Pit1-ChIP-Seq(GSE58009)/Homer	ATGMATATDC	1	-0.08347	1	4651	14.82%	4728	15.10%	HT1
HINFP(Zf)/K562-HINFP.eGFP-ChIP-Seq(Encode)/Homer	TWVGGTCCGC	1	-0.07559	1	155	0.49%	173.8	0.56%	HT1
bHLHE41(bHLH)/proB-Bhlhe41-ChIP-Seq(GSE93764)/Homer	KCACGTGMCN	1	-0.06458	1	2103	6.70%	2166	6.92%	HT1
Brachyury(T-box)/Mesoendoderm-Brachyury-ChIP-exo(GSE54963)/Homer	ANTTMRCASBNNNGTGYKAAN	1	-0.05839	1	859	2.74%	903.8	2.89%	HT1
NRF(NRF)/Promoter/Homer	STGCGCATGCGC	1	-0.05422	1	83	0.26%	98.7	0.32%	HT1
OCT4-SOX2-TCF-NANOG(POU,Homeobox,HMG)/mES-Oct4-ChIP-Seq(GSE11431)/Homer	ATTTGCATAACAATG	1	-0.05187	1	791	2.52%	835.4	2.67%	HT1
Ronin(THAP)/ES-Thap11-ChIP-Seq(GSE51522)/Homer	RACTACAACTCCCAGVAKGC	1	-0.0477	1	15	0.05%	22	0.07%	HT1
CTCF-SatelliteElement(Zf?)/CD4+-CTCF-ChIP-Seq(Barski_et_al.)/Homer	TGCAGTTCCMVNWRTGGCCA	1	-0.04328	1	14	0.04%	21.8	0.07%	HT1
RAR:RXR(NR),DR5/ES-RAR-ChIP-Seq(GSE56893)/Homer	AGGTCAAGGTCA	1	-0.04282	1	308	0.98%	338.8	1.08%	HT1
ZSCAN22(Zf)/HEK293-ZSCAN22.GFP-ChIP-Seq(GSE58341)/Homer	SMCAGTCWGAKGGAGGAGGC	1	-0.04239	1	130	0.41%	150.8	0.48%	HT1
Hoxa9(Homeobox)/ChickenMSG-Hoxa9.Flag-ChIP-Seq(GSE86088)/Homer	RGCAATNAAA	1	-0.03485	1	11280	35.95%	11407.1	36.44%	HT1
Mef2a(MADS)/HL1-Mef2a.biotin-ChIP-Seq(GSE21529)/Homer	CYAAAAATAG	1	-0.03349	1	2052	6.54%	2128.9	6.80%	HT1
PRDM1(Zf)/Hela-PRDM1-ChIP-Seq(GSE31477)/Homer	ACTTTCACTTTC	1	-0.03128	1	2031	6.47%	2109	6.74%	HT1
ZNF16(Zf)/HEK293-ZNF16.GFP-ChIP-Seq(GSE58341)/Homer	MACCTTCYATGGCTCCCTAKTGCCY	1	-0.0219	1	16	0.05%	25.3	0.08%	HT1
Meis1(Homeobox)/MastCells-Meis1-ChIP-Seq(GSE48085)/Homer	VGCTGWCAVB	1	-0.02151	1	5051	16.10%	5171	16.52%	HT1
Pitx1(Homeobox)/Chicken-Pitx1-ChIP-Seq(GSE38910)/Homer	TAATCCCN	1	-0.01924	1	16633	53.01%	16775.6	53.59%	HT1
Pax7(Paired,Homeobox)/Myoblast-Pax7-ChIP-Seq(GSE25064)/Homer	TAATCAATTA	1	-0.0181	1	406	1.29%	448.5	1.43%	HT1
bHLHE40(bHLH)/HepG2-BHLHE40-ChIP-Seq(GSE31477)/Homer	KCACGTGMCN	1	-0.01339	1	435	1.39%	481.2	1.54%	HT1
Pbx3(Homeobox)/GM12878-PBX3-ChIP-Seq(GSE32465)/Homer	SCTGTCAMTCAN	1	-0.01185	1	562	1.79%	615.1	1.97%	HT1
Oct4(POU,Homeobox)/mES-Oct4-ChIP-Seq(GSE11431)/Homer	ATTTGCATAW	1	-0.01156	1	1930	6.15%	2023.4	6.46%	HT1
ZNF41(Zf)/HEK293-ZNF41.GFP-ChIP-Seq(GSE58341)/Homer	CCTCATGGTGYCYTWYTCCCTTGTG	1	-0.009984	1	65	0.21%	85.8	0.27%	HT1
BMAL1(bHLH)/Liver-Bmal1-ChIP-Seq(GSE39860)/Homer	GNCACGTG	1	-0.00971	1	4896	15.60%	5036	16.09%	HT1
Phox2a(Homeobox)/Neuron-Phox2a-ChIP-Seq(GSE31456)/Homer	YTAATYNRATTA	1	-0.008151	1	2036	6.49%	2137.6	6.83%	HT1
ZBTB12(Zf)/HEK293-ZBTB12.GFP-ChIP-Seq(GSE58341)/Homer	NGNTCTAGAACCNGV	1	-0.008029	1	947	3.02%	1020	3.26%	HT1
Bcl11a(Zf)/HSPC-BCL11A-ChIP-Seq(GSE104676)/Homer	TYTGACCASWRG	1	-0.007666	1	2036	6.49%	2138.9	6.83%	HT1
HIF-1a(bHLH)/MCF7-HIF1a-ChIP-Seq(GSE28352)/Homer	TACGTGCV	1	-0.007426	1	419	1.34%	469.3	1.50%	HT1
Nkx3.1(Homeobox)/LNCaP-Nkx3.1-ChIP-Seq(GSE28264)/Homer	AAGCACTTAA	1	-0.00702	1	8310	26.48%	8482.9	27.10%	HT1
Brn1(POU,Homeobox)/NPC-Brn1-ChIP-Seq(GSE35496)/Homer	TATGCWAATBAV	1	-0.005887	1	1229	3.92%	1314.1	4.20%	HT1
Prop1(Homeobox)/GHFT1-PROP1.biotin-ChIP-Seq(GSE77302)/Homer	NTAATBNAATTA	1	-0.005396	1	3326	10.60%	3458.8	11.05%	HT1
Oct6(POU,Homeobox)/NPC-Pou3f1-ChIP-Seq(GSE35496)/Homer	WATGCAAATGAG	1	-0.005126	1	1692	5.39%	1792.1	5.72%	HT1
Tbx6(T-box)/ESC-Tbx6-ChIP-Seq(GSE93524)/Homer	DAGGTGTBAA	1	-0.004029	1	3413	10.88%	3552.7	11.35%	HT1
GFY(?)/Promoter/Homer	ACTACAATTCCC	1	-0.003563	1	119	0.38%	150.9	0.48%	HT1
Srebp1a(bHLH)/HepG2-Srebp1a-ChIP-Seq(GSE31477)/Homer	RTCACSCCAY	1	-0.002781	1	684	2.18%	756.1	2.42%	HT1
RARg(NR)/ES-RARg-ChIP-Seq(GSE30538)/Homer	AGGTCAAGGTCA	1	-0.002156	1	70	0.22%	96	0.31%	HT1
ZNF143|STAF(Zf)/CUTLL-ZNF143-ChIP-Seq(GSE29600)/Homer	ATTTCCCAGVAKSCY	1	-0.001702	1	678	2.16%	754.7	2.41%	HT1
DUX4(Homeobox)/Myoblasts-DUX4.V5-ChIP-Seq(GSE75791)/Homer	NWTAAYCYAATCAWN	1	-0.001649	1	168	0.54%	208.2	0.67%	HT1
Otx2(Homeobox)/EpiLC-Otx2-ChIP-Seq(GSE56098)/Homer	NYTAATCCYB	1	-0.001599	1	3005	9.58%	3153.2	10.07%	HT1
Phox2b(Homeobox)/CLBGA-PHOX2B-ChIP-Seq(GSE90683)/Homer	TTAATTNAATTA	1	-0.001095	1	1065	3.39%	1163.2	3.72%	HT1
Usf2(bHLH)/C2C12-Usf2-ChIP-Seq(GSE36030)/Homer	GTCACGTGGT	1	-9.76e-4	1	760	2.42%	845.2	2.70%	HT1
YY1(Zf)/Promoter/Homer	CAAGATGGCGGC	1	-8.6e-4	1	60	0.19%	87.5	0.28%	HT1
E2F4(E2F)/K562-E2F4-ChIP-Seq(GSE31477)/Homer	GGCGGGAAAH	1	-7.37e-4	1	361	1.15%	424	1.35%	HT1
CLOCK(bHLH)/Liver-Clock-ChIP-Seq(GSE39860)/Homer	GHCACGTG	1	-5.66e-4	1	1031	3.29%	1134.9	3.63%	HT1
Tbx21(T-box)/GM12878-TBX21-ChIP-Seq(Encode)/Homer	AGGTGTGAAA	1	-3.93e-4	1	3655	11.65%	3839.5	12.27%	HT1
Oct2(POU,Homeobox)/Bcell-Oct2-ChIP-Seq(GSE21512)/Homer	ATATGCAAAT	1	-3.17e-4	1	1220	3.89%	1337.4	4.27%	HT1
ZNF136(Zf)/HEK293-ZNF136.GFP-ChIP-Seq(GSE58341)/Homer	YTKGATAHAGTATTCTWGGTNGGCA	1	-2.45e-4	1	356	1.13%	424.9	1.36%	HT1
Tbx5(T-box)/HL1-Tbx5.biotin-ChIP-Seq(GSE21529)/Homer	AGGTGTCA	1	-2.36e-4	1	10509	33.49%	10776.1	34.42%	HT1
GFX(?)/Promoter/Homer	ATTCTCGCGAGA	1	-2.05e-4	1	4	0.01%	15.8	0.05%	HT1
Hoxd12(Homeobox)/ChickenMSG-Hoxd12.Flag-ChIP-Seq(GSE86088)/Homer	HDGYAATGAAAN	1	-1.34e-4	1	8596	27.39%	8864.1	28.32%	HT1
Tcf7(HMG)/GM12878-TCF7-ChIP-Seq(Encode)/Homer	CTTTGATGTGSB	1	-1.25e-4	1	1056	3.37%	1174.4	3.75%	HT1
ZBTB33(Zf)/GM12878-ZBTB33-ChIP-Seq(GSE32465)/Homer	GGVTCTCGCGAGAAC	1	-5.7e-5	1	7	0.02%	22.7	0.07%	HT1
c-Myc(bHLH)/LNCAP-cMyc-ChIP-Seq(Unpublished)/Homer	VCCACGTG	1	-3.4e-5	1	516	1.64%	609.1	1.95%	HT1
PBX1(Homeobox)/MCF7-PBX1-ChIP-Seq(GSE28007)/Homer	GSCTGTCACTCA	1	-1.1e-5	1	144	0.46%	200.6	0.64%	HT1
Mef2c(MADS)/GM12878-Mef2c-ChIP-Seq(GSE32465)/Homer	DCYAAAAATAGM	1	-6e-6	1	2338	7.45%	2540.4	8.12%	HT1
n-Myc(bHLH)/mES-nMyc-ChIP-Seq(GSE11431)/Homer	VRCCACGTGG	1	-4e-6	1	1131	3.60%	1281.3	4.09%	HT1
ZNF416(Zf)/HEK293-ZNF416.GFP-ChIP-Seq(GSE58341)/Homer	WDNCTGGGCA	1	-4e-6	1	3989	12.71%	4247.6	13.57%	HT1
NPAS(bHLH)/Liver-NPAS-ChIP-Seq(GSE39860)/Homer	NVCACGTG	1	-2e-6	1	4099	13.06%	4370.6	13.96%	HT1
Max(bHLH)/K562-Max-ChIP-Seq(GSE31477)/Homer	RCCACGTGGYYN	1	-1e-6	1	1253	3.99%	1418.7	4.53%	HT1
E2F1(E2F)/Hela-E2F1-ChIP-Seq(GSE22478)/Homer	CWGGCGGGAA	1	-1e-6	1	157	0.50%	223.7	0.71%	HT1
ZKSCAN1(Zf)/HepG2-ZKSCAN1-ChIP-Seq(Encode)/Homer	GCACAYAGTAGGKCY	1	-0	1	68	0.22%	116.1	0.37%	HT1
Gfi1b(Zf)/HPC7-Gfi1b-ChIP-Seq(GSE22178)/Homer	MAATCACTGC	1	-0	1	2365	7.54%	2637.6	8.43%	HT1
c-Myc(bHLH)/mES-cMyc-ChIP-Seq(GSE11431)/Homer	VVCCACGTGG	1	-0	1	803	2.56%	975.3	3.12%	HT1
NFY(CCAAT)/Promoter/Homer	RGCCAATSRG	1	-0	1	1915	6.10%	2183.2	6.97%	HT1
OCT:OCT(POU,Homeobox)/NPC-OCT6-ChIP-Seq(GSE43916)/Homer	YATGCATATRCATRT	1	-0	1	382	1.22%	515.4	1.65%	HT1
MNT(bHLH)/HepG2-MNT-ChIP-Seq(Encode)/Homer	DGCACACGTG	1	-0	1	2380	7.58%	2710.7	8.66%	HT1
Ptf1a(bHLH)/Panc1-Ptf1a-ChIP-Seq(GSE47459)/Homer	ACAGCTGTTN	1	-0	1	6793	21.65%	7302.9	23.33%	HT1
SCRT1(Zf)/HEK293-SCRT1.eGFP-ChIP-Seq(Encode)/Homer	GCAACAGGTG	1	-0	1	715	2.28%	918	2.93%	HT1
LRF(Zf)/Erythroblasts-ZBTB7A-ChIP-Seq(GSE74977)/Homer	AAGACCCYYN	1	-0	1	2555	8.14%	2921.2	9.33%	HT1
THRb(NR)/HepG2-THRb.Flag-ChIP-Seq(Encode)/Homer	GGTCACCTGAGGTCA	1	-0	1	1296	4.13%	1571	5.02%	HT1
Bapx1(Homeobox)/VertebralCol-Bapx1-ChIP-Seq(GSE36672)/Homer	TTRAGTGSYK	1	0	1	7611	24.26%	8654.5	27.65%	HT1
CRX(Homeobox)/Retina-Crx-ChIP-Seq(GSE20012)/Homer	GCTAATCC	1	0	1	9327	29.72%	10181.8	32.53%	HT1
CUX1(Homeobox)/K562-CUX1-ChIP-Seq(GSE92882)/Homer	TATCGATNAN	1	0	1	2488	7.93%	2998.5	9.58%	HT1
Cux2(Homeobox)/Liver-Cux2-ChIP-Seq(GSE35985)/Homer	HNRAATCAAT	1	0	1	1397	4.45%	1839	5.87%	HT1
E2A(bHLH)/proBcell-E2A-ChIP-Seq(GSE21978)/Homer	DNRCAGCTGY	1	0	1	3255	10.37%	3891.7	12.43%	HT1
E2A(bHLH),near_PU.1/Bcell-PU.1-ChIP-Seq(GSE21512)/Homer	NVCACCTGBN	1	0	1	2910	9.27%	4161	13.29%	HT1
GLIS3(Zf)/Thyroid-Glis3.GFP-ChIP-Seq(GSE103297)/Homer	CTCCCTGGGAGGCCN	1	0	1	3465	11.04%	4062.5	12.98%	HT1
GSC(Homeobox)/FrogEmbryos-GSC-ChIP-Seq(DRA000576)/Homer	RGGATTAR	1	0	1	5142	16.39%	6345.2	20.27%	HT1
HEB(bHLH)/mES-Heb-ChIP-Seq(GSE53233)/Homer	VCAGCTGBNN	1	0	1	4383	13.97%	4987.8	15.93%	HT1
HNF6(Homeobox)/Liver-Hnf6-ChIP-Seq(ERP000394)/Homer	NTATYGATCH	1	0	1	1698	5.41%	2175.3	6.95%	HT1
LXRE(NR),DR4/RAW-LXRb.biotin-ChIP-Seq(GSE21512)/Homer	RGGTTACTANAGGTCA	1	0	1	214	0.68%	440	1.41%	HT1
Nkx2.1(Homeobox)/LungAC-Nkx2.1-ChIP-Seq(GSE43252)/Homer	RSCACTYRAG	1	0	1	9069	28.90%	10175.3	32.51%	HT1
Nkx2.2(Homeobox)/NPC-Nkx2.2-ChIP-Seq(GSE61673)/Homer	BTBRAGTGSN	1	0	1	6069	19.34%	7035.6	22.48%	HT1
Nkx2.5(Homeobox)/HL1-Nkx2.5.biotin-ChIP-Seq(GSE21529)/Homer	RRSCACTYAA	1	0	1	7282	23.21%	7978.6	25.49%	HT1
NPAS2(bHLH)/Liver-NPAS2-ChIP-Seq(GSE39860)/Homer	KCCACGTGAC	1	0	1	2517	8.02%	2929.3	9.36%	HT1
RARa(NR)/K562-RARa-ChIP-Seq(Encode)/Homer	TTGAMCTTTG	1	0	1	9316	29.69%	9997	31.94%	HT1
Slug(Zf)/Mesoderm-Snai2-ChIP-Seq(GSE61475)/Homer	SNGCACCTGCHS	1	0	1	883	2.81%	1473	4.71%	HT1
Srebp2(bHLH)/HepG2-Srebp2-ChIP-Seq(GSE31477)/Homer	CGGTCACSCCAC	1	0	1	346	1.10%	561.1	1.79%	HT1
THRa(NR)/C17.2-THRa-ChIP-Seq(GSE38347)/Homer	GGTCANYTGAGGWCA	1	0	1	1068	3.40%	1396.2	4.46%	HT1
ZEB1(Zf)/PDAC-ZEB1-ChIP-Seq(GSE64557)/Homer	VCAGGTRDRY	1	0	1	3713	11.83%	5100.6	16.29%	HT1
ZEB2(Zf)/SNU398-ZEB2-ChIP-Seq(GSE103048)/Homer	GNMCAGGTGTGC	1	0	1	1842	5.87%	2723.6	8.70%	HT1
Fosl2(bZIP)/3T3L1-Fosl2-ChIP-Seq(GSE56872)/Homer	NATGASTCABNN	0	-2996	0	2102	24.06%	1084.5	2.65%	Bin67
Fra2(bZIP)/Striatum-Fra2-ChIP-Seq(GSE43429)/Homer	GGATGACTCATC	0	-2967	0	2489	28.49%	1703	4.16%	Bin67
Fra1(bZIP)/BT549-Fra1-ChIP-Seq(GSE46166)/Homer	NNATGASTCATH	0	-2923	0	2675	30.62%	2069.6	5.05%	Bin67
Jun-AP1(bZIP)/K562-cJun-ChIP-Seq(GSE31477)/Homer	GATGASTCATCN	0	-2880	0	1804	20.65%	759.9	1.86%	Bin67
JunB(bZIP)/DendriticCells-Junb-ChIP-Seq(GSE36099)/Homer	RATGASTCAT	0	-2827	0	2625	30.05%	2061.1	5.03%	Bin67
BATF(bZIP)/Th17-BATF-ChIP-Seq(GSE39756)/Homer	DATGASTCAT	0	-2702	0	2792	31.96%	2511.3	6.13%	Bin67
Atf3(bZIP)/GBM-ATF3-ChIP-Seq(GSE33912)/Homer	DATGASTCATHN	0	-2678	0	2786	31.89%	2524.6	6.16%	Bin67
AP-1(bZIP)/ThioMac-PU.1-ChIP-Seq(GSE21512)/Homer	VTGACTCATC	0	-2612	0	2890	33.09%	2817.1	6.88%	Bin67
Bach2(bZIP)/OCILy7-Bach2-ChIP-Seq(GSE44420)/Homer	TGCTGAGTCA	0	-1296	0	1043	11.94%	621.9	1.52%	Bin67
NF-E2(bZIP)/K562-NFE2-ChIP-Seq(GSE31477)/Homer	GATGACTCAGCA	1e-240	-552.6	0	357	4.09%	147.1	0.36%	Bin67
Bach1(bZIP)/K562-Bach1-ChIP-Seq(GSE31477)/Homer	AWWNTGCTGAGTCAT	1e-195	-449.5	0	331	3.79%	168.2	0.41%	Bin67
Nrf2(bZIP)/Lymphoblast-Nrf2-ChIP-Seq(GSE37589)/Homer	HTGCTGAGTCAT	1e-192	-442.5	0	296	3.39%	130	0.32%	Bin67
NFE2L2(bZIP)/HepG2-NFE2L2-ChIP-Seq(Encode)/Homer	AWWWTGCTGAGTCAT	1e-160	-370.4	0	281	3.22%	149.4	0.36%	Bin67
MafK(bZIP)/C2C12-MafK-ChIP-Seq(GSE36030)/Homer	GCTGASTCAGCA	1e-137	-316.7	0	556	6.37%	737.2	1.80%	Bin67
TEAD1(TEAD)/HepG2-TEAD1-ChIP-Seq(Encode)/Homer	CYRCATTCCA	1e-105	-242.3	0	1557	17.82%	4142.5	10.11%	Bin67
TEAD3(TEA)/HepG2-TEAD3-ChIP-Seq(Encode)/Homer	TRCATTCCAG	1e-102	-236.5	0	1738	19.90%	4842.8	11.83%	Bin67
TEAD4(TEA)/Tropoblast-Tead4-ChIP-Seq(GSE37350)/Homer	CCWGGAATGY	1e-81	-188.5	0	1292	14.79%	3485.3	8.51%	Bin67
TEAD(TEA)/Fibroblast-PU.1-ChIP-Seq(Unpublished)/Homer	YCWGGAATGY	1e-81	-188.1	0	1180	13.51%	3085.5	7.53%	Bin67
MafA(bZIP)/Islet-MafA-ChIP-Seq(GSE30298)/Homer	TGCTGACTCA	1e-62	-142.8	0	961	11.00%	2558.5	6.25%	Bin67
TEAD2(TEA)/Py2T-Tead2-ChIP-Seq(GSE55709)/Homer	CCWGGAATGY	1e-52	-119.9	0	835	9.56%	2242.1	5.47%	Bin67
NF1(CTF)/LNCAP-NF1-ChIP-Seq(Unpublished)/Homer	CYTGGCABNSTGCCAR	1e-45	-103.9	0	538	6.16%	1297.7	3.17%	Bin67
MafB(bZIP)/BMM-Mafb-ChIP-Seq(GSE75722)/Homer	WNTGCTGASTCAGCANWTTY	1e-44	-102	0	579	6.63%	1445.3	3.53%	Bin67
NF1-halfsite(CTF)/LNCaP-NF1-ChIP-Seq(Unpublished)/Homer	YTGCCAAG	1e-34	-78.84	0	1729	19.79%	6109.1	14.92%	Bin67
Atf2(bZIP)/3T3L1-Atf2-ChIP-Seq(GSE56872)/Homer	NRRTGACGTCAT	1e-29	-67.27	0	469	5.37%	1255.8	3.07%	Bin67
c-Jun-CRE(bZIP)/K562-cJun-ChIP-Seq(GSE31477)/Homer	ATGACGTCATCY	1e-28	-65.99	0	464	5.31%	1245.6	3.04%	Bin67
JunD(bZIP)/K562-JunD-ChIP-Seq/Homer	ATGACGTCATCN	1e-27	-63.94	0	160	1.83%	272.8	0.67%	Bin67
KLF5(Zf)/LoVo-KLF5-ChIP-Seq(GSE49402)/Homer	DGGGYGKGGC	1e-27	-62.57	0	1370	15.68%	4817.2	11.76%	Bin67
Sox10(HMG)/SciaticNerve-Sox3-ChIP-Seq(GSE35132)/Homer	CCWTTGTYYB	1e-26	-61.1	0	1763	20.18%	6485.1	15.84%	Bin67
Sox2(HMG)/mES-Sox2-ChIP-Seq(GSE11431)/Homer	BCCATTGTTC	1e-25	-59.44	0	1016	11.63%	3409.4	8.33%	Bin67
Tlx?(NR)/NPC-H3K4me1-ChIP-Seq(GSE16256)/Homer	CTGGCAGSCTGCCA	1e-23	-54.59	0	452	5.17%	1275	3.11%	Bin67
Sox17(HMG)/Endoderm-Sox17-ChIP-Seq(GSE61475)/Homer	CCATTGTTYB	1e-23	-53.71	0	853	9.77%	2819	6.88%	Bin67
Sox3(HMG)/NPC-Sox3-ChIP-Seq(GSE33059)/Homer	CCWTTGTY	1e-22	-52.8	0	1892	21.66%	7163	17.49%	Bin67
Sox6(HMG)/Myotubes-Sox6-ChIP-Seq(GSE32627)/Homer	CCATTGTTNY	1e-22	-51.85	0	1782	20.40%	6705.8	16.37%	Bin67
KLF6(Zf)/PDAC-KLF6-ChIP-Seq(GSE64557)/Homer	MKGGGYGTGGCC	1e-19	-45.2	0	1040	11.91%	3674.6	8.97%	Bin67
Sox15(HMG)/CPA-Sox15-ChIP-Seq(GSE62909)/Homer	RAACAATGGN	1e-19	-44.81	0	1262	14.45%	4603.9	11.24%	Bin67
Sox4(HMG)/proB-Sox4-ChIP-Seq(GSE50066)/Homer	YCTTTGTTCC	1e-16	-38.65	0	901	10.31%	3187.5	7.78%	Bin67
Atf7(bZIP)/3T3L1-Atf7-ChIP-Seq(GSE56872)/Homer	NGRTGACGTCAY	1e-15	-36.12	0	636	7.28%	2142.2	5.23%	Bin67
Fox:Ebox(Forkhead,bHLH)/Panc1-Foxa2-ChIP-Seq(GSE47459)/Homer	NNNVCTGWGYAAACASN	1e-14	-33.91	0	928	10.62%	3364.9	8.22%	Bin67
CRE(bZIP)/Promoter/Homer	CSGTGACGTCAC	1e-14	-33.41	0	236	2.70%	638.8	1.56%	Bin67
Sp2(Zf)/HEK293-Sp2.eGFP-ChIP-Seq(Encode)/Homer	YGGCCCCGCCCC	1e-14	-33.28	0	1415	16.20%	5441.8	13.29%	Bin67
NRF1(NRF)/MCF7-NRF1-ChIP-Seq(Unpublished)/Homer	CTGCGCATGCGC	1e-13	-31.79	0	147	1.68%	343.8	0.84%	Bin67
ETV4(ETS)/HepG2-ETV4-ChIP-Seq(ENCODE)/Homer	ACCGGAAGTG	1e-13	-31.34	0	1016	11.63%	3772.9	9.21%	Bin67
NFIL3(bZIP)/HepG2-NFIL3-ChIP-Seq(Encode)/Homer	VTTACGTAAYNNNNN	1e-13	-31.16	0	744	8.52%	2641.2	6.45%	Bin67
Sox9(HMG)/Limb-SOX9-ChIP-Seq(GSE73225)/Homer	AGGVNCCTTTGT	1e-12	-29.53	0	818	9.36%	2970.1	7.25%	Bin67
Stat3(Stat)/mES-Stat3-ChIP-Seq(GSE11431)/Homer	CTTCCGGGAA	1e-12	-27.76	0	509	5.83%	1729.7	4.22%	Bin67
ERG(ETS)/VCaP-ERG-ChIP-Seq(GSE14097)/Homer	ACAGGAAGTG	1e-12	-27.7	0	1506	17.24%	5945.3	14.52%	Bin67
Fli1(ETS)/CD8-FLI-ChIP-Seq(GSE20898)/Homer	NRYTTCCGGH	1e-11	-27.09	0	1017	11.64%	3847.1	9.39%	Bin67
KLF3(Zf)/MEF-Klf3-ChIP-Seq(GSE44748)/Homer	NRGCCCCRCCCHBNN	1e-11	-25.69	0	519	5.94%	1794.9	4.38%	Bin67
Smad3(MAD)/NPC-Smad3-ChIP-Seq(GSE36673)/Homer	TWGTCTGV	1e-10	-25.17	0	2543	29.11%	10621.6	25.94%	Bin67
Sp1(Zf)/Promoter/Homer	GGCCCCGCCCCC	1e-10	-24.8	0	332	3.80%	1062.8	2.60%	Bin67
Elk1(ETS)/Hela-Elk1-ChIP-Seq(GSE31477)/Homer	HACTTCCGGY	1e-10	-24.77	0	509	5.83%	1765.8	4.31%	Bin67
Bcl6(Zf)/Liver-Bcl6-ChIP-Seq(GSE31578)/Homer	NNNCTTTCCAGGAAA	1e-10	-24.63	0	1326	15.18%	5225.7	12.76%	Bin67
Etv2(ETS)/ES-ER71-ChIP-Seq(GSE59402)/Homer(0.967)	NNAYTTCCTGHN	1e-10	-24.62	0	888	10.17%	3342.5	8.16%	Bin67
Foxo1(Forkhead)/RAW-Foxo1-ChIP-Seq(Fan_et_al.)/Homer	CTGTTTAC	1e-10	-24.02	0	1825	20.89%	7434.4	18.15%	Bin67
Ronin(THAP)/ES-Thap11-ChIP-Seq(GSE51522)/Homer	RACTACAACTCCCAGVAKGC	1e-10	-23.95	0	49	0.56%	76.5	0.19%	Bin67
NRF(NRF)/Promoter/Homer	STGCGCATGCGC	1e-10	-23.64	0	154	1.76%	409.7	1.00%	Bin67
Klf4(Zf)/mES-Klf4-ChIP-Seq(GSE11431)/Homer	GCCACACCCA	1e-10	-23.28	0	405	4.64%	1365.4	3.33%	Bin67
ETV1(ETS)/GIST48-ETV1-ChIP-Seq(GSE22441)/Homer	AACCGGAAGT	1e-10	-23.2	0	1248	14.29%	4916.5	12.00%	Bin67
Rfx1(HTH)/NPC-H3K4me1-ChIP-Seq(GSE16256)/Homer	KGTTGCCATGGCAA	1e-9	-22.3	0	198	2.27%	576.6	1.41%	Bin67
Rfx2(HTH)/LoVo-RFX2-ChIP-Seq(GSE49402)/Homer	GTTGCCATGGCAACM	1e-9	-22.26	0	99	1.13%	230.8	0.56%	Bin67
STAT5(Stat)/mCD4+-Stat5-ChIP-Seq(GSE12346)/Homer	RTTTCTNAGAAA	1e-9	-21.72	0	394	4.51%	1339.6	3.27%	Bin67
Isl1(Homeobox)/Neuron-Isl1-ChIP-Seq(GSE31456)/Homer	CTAATKGV	1e-9	-21.23	0	1994	22.83%	8262	20.17%	Bin67
NFAT:AP1(RHD,bZIP)/Jurkat-NFATC1-ChIP-Seq(Jolma_et_al.)/Homer	SARTGGAAAAWRTGAGTCAB	1e-9	-20.99	0	244	2.79%	759.8	1.86%	Bin67
STAT4(Stat)/CD4-Stat4-ChIP-Seq(GSE22104)/Homer	NYTTCCWGGAAR	1e-8	-20.56	0	984	11.27%	3828.3	9.35%	Bin67
Egr1(Zf)/K562-Egr1-ChIP-Seq(GSE32465)/Homer	TGCGTGGGYG	1e-8	-20.17	0	552	6.32%	2004.7	4.89%	Bin67
Stat3+il21(Stat)/CD4-Stat3-ChIP-Seq(GSE19198)/Homer	SVYTTCCNGGAARB	1e-8	-19.86	0	665	7.61%	2481.6	6.06%	Bin67
Foxo3(Forkhead)/U2OS-Foxo3-ChIP-Seq(E-MTAB-2701)/Homer	DGTAAACA	1e-8	-19.32	0	774	8.86%	2952.6	7.21%	Bin67
GABPA(ETS)/Jurkat-GABPa-ChIP-Seq(GSE17954)/Homer	RACCGGAAGT	1e-8	-19.03	0	817	9.35%	3141.3	7.67%	Bin67
X-box(HTH)/NPC-H3K4me1-ChIP-Seq(GSE16256)/Homer	GGTTGCCATGGCAA	1e-8	-18.96	0	118	1.35%	311.8	0.76%	Bin67
Maz(Zf)/HepG2-Maz-ChIP-Seq(GSE31477)/Homer	GGGGGGGG	1e-8	-18.6	0	1117	12.79%	4447.9	10.86%	Bin67
Elk4(ETS)/Hela-Elk4-ChIP-Seq(GSE31477)/Homer	NRYTTCCGGY	1e-7	-18.23	0	489	5.60%	1772.4	4.33%	Bin67
Klf9(Zf)/GBM-Klf9-ChIP-Seq(GSE62211)/Homer	GCCACRCCCACY	1e-7	-18.01	0	355	4.06%	1227.9	3.00%	Bin67
MITF(bHLH)/MastCells-MITF-ChIP-Seq(GSE48085)/Homer	RTCATGTGAC	1e-7	-17.94	0	829	9.49%	3214.5	7.85%	Bin67
Pdx1(Homeobox)/Islet-Pdx1-ChIP-Seq(SRA008281)/Homer	YCATYAATCA	1e-7	-17.33	0	1086	12.43%	4341.1	10.60%	Bin67
RFX(HTH)/K562-RFX3-ChIP-Seq(SRA012198)/Homer	CGGTTGCCATGGCAAC	1e-7	-17.22	0	86	0.98%	211.8	0.52%	Bin67
Atf1(bZIP)/K562-ATF1-ChIP-Seq(GSE31477)/Homer	GATGACGTCA	1e-7	-17.16	0	779	8.92%	3015.1	7.36%	Bin67
EWS:FLI1-fusion(ETS)/SK_N_MC-EWS:FLI1-ChIP-Seq(SRA014231)/Homer	VACAGGAAAT	1e-7	-17.15	0	517	5.92%	1905.6	4.65%	Bin67
Elf4(ETS)/BMDM-Elf4-ChIP-Seq(GSE88699)/Homer	ACTTCCKGKT	1e-7	-16.92	0	926	10.60%	3654.9	8.92%	Bin67
STAT6(Stat)/Macrophage-Stat6-ChIP-Seq(GSE38377)/Homer	TTCCKNAGAA	1e-7	-16.88	0	595	6.81%	2237.9	5.46%	Bin67
Ap4(bHLH)/AML-Tfap4-ChIP-Seq(GSE45738)/Homer	NAHCAGCTGD	1e-7	-16.8	0	1002	11.47%	3987.1	9.74%	Bin67
FOXK1(Forkhead)/HEK293-FOXK1-ChIP-Seq(GSE51673)/Homer	NVWTGTTTAC	1e-7	-16.24	0	1072	12.27%	4306.7	10.52%	Bin67
Oct4:Sox17(POU,Homeobox,HMG)/F9-Sox17-ChIP-Seq(GSE44553)/Homer	CCATTGTATGCAAAT	1e-6	-16	0	177	2.03%	548.8	1.34%	Bin67
Sp5(Zf)/mES-Sp5.Flag-ChIP-Seq(GSE72989)/Homer	RGKGGGCGGAGC	1e-6	-15.8	0	940	10.76%	3740.7	9.13%	Bin67
ETS1(ETS)/Jurkat-ETS1-ChIP-Seq(GSE17954)/Homer	ACAGGAAGTG	1e-6	-15.79	0	928	10.62%	3688.3	9.01%	Bin67
ELF1(ETS)/Jurkat-ELF1-ChIP-Seq(SRA014231)/Homer	AVCCGGAAGT	1e-6	-15.44	0	457	5.23%	1682	4.11%	Bin67
KLF14(Zf)/HEK293-KLF14.GFP-ChIP-Seq(GSE58341)/Homer	RGKGGGCGKGGC	1e-6	-14.91	0	1555	17.80%	6481.3	15.83%	Bin67
EWS:ERG-fusion(ETS)/CADO_ES1-EWS:ERG-ChIP-Seq(SRA014231)/Homer	ATTTCCTGTN	1e-6	-14.76	0	728	8.33%	2845.8	6.95%	Bin67
GFY-Staf(?,Zf)/Promoter/Homer	RACTACAATTCCCAGAAKGC	1e-6	-14.54	0	64	0.73%	151.5	0.37%	Bin67
Six1(Homeobox)/Myoblast-Six1-ChIP-Chip(GSE20150)/Homer	GKVTCADRTTWC	1e-6	-14.25	0	249	2.85%	847.1	2.07%	Bin67
ZFX(Zf)/mES-Zfx-ChIP-Seq(GSE11431)/Homer	AGGCCTRG	1e-6	-13.87	0	1096	12.55%	4472.1	10.92%	Bin67
FOXA1(Forkhead)/MCF7-FOXA1-ChIP-Seq(GSE26831)/Homer	WAAGTAAACA	1e-5	-13.5	0	1084	12.41%	4429.5	10.82%	Bin67
EBF1(EBF)/Near-E2A-ChIP-Seq(GSE21512)/Homer	GTCCCCWGGGGA	1e-5	-13.27	0	861	9.86%	3457	8.44%	Bin67
ZNF189(Zf)/HEK293-ZNF189.GFP-ChIP-Seq(GSE58341)/Homer	TGGAACAGMA	1e-5	-13.2	0	755	8.64%	2996.5	7.32%	Bin67
SPDEF(ETS)/VCaP-SPDEF-ChIP-Seq(SRA014231)/Homer	ASWTCCTGBT	1e-5	-13.03	0	880	10.07%	3545	8.66%	Bin67
ETS(ETS)/Promoter/Homer	AACCGGAAGT	1e-5	-12.94	0	286	3.27%	1013.7	2.48%	Bin67
SCL(bHLH)/HPC7-Scl-ChIP-Seq(GSE13511)/Homer	AVCAGCTG	1e-5	-12.89	0	3718	42.56%	16446.7	40.16%	Bin67
Foxa2(Forkhead)/Liver-Foxa2-ChIP-Seq(GSE25694)/Homer	CYTGTTTACWYW	1e-5	-12.38	0	788	9.02%	3159.7	7.72%	Bin67
PAX3:FKHR-fusion(Paired,Homeobox)/Rh4-PAX3:FKHR-ChIP-Seq(GSE19063)/Homer	ACCRTGACTAATTNN	1e-5	-12.32	0	227	2.60%	783	1.91%	Bin67
MyoG(bHLH)/C2C12-MyoG-ChIP-Seq(GSE36024)/Homer	AACAGCTG	1e-5	-12.17	0	836	9.57%	3374.7	8.24%	Bin67
FOXK2(Forkhead)/U2OS-FOXK2-ChIP-Seq(E-MTAB-2204)/Homer	SCHTGTTTACAT	1e-5	-12.02	0	644	7.37%	2543	6.21%	Bin67
EKLF(Zf)/Erythrocyte-Klf1-ChIP-Seq(GSE20478)/Homer	NWGGGTGTGGCY	1e-5	-11.63	0	199	2.28%	678.6	1.66%	Bin67
Nanog(Homeobox)/mES-Nanog-ChIP-Seq(GSE11724)/Homer	RGCCATTAAC	1e-4	-11.31	0	4026	46.09%	17954.7	43.84%	Bin67
FoxL2(Forkhead)/Ovary-FoxL2-ChIP-Seq(GSE60858)/Homer	WWTRTAAACAVG	1e-4	-11.29	1e-4	916	10.49%	3749.7	9.16%	Bin67
NF1:FOXA1(CTF,Forkhead)/LNCAP-FOXA1-ChIP-Seq(GSE27824)/Homer	WNTGTTTRYTTTGGCA	1e-4	-11.13	1e-4	69	0.79%	186.2	0.45%	Bin67
TATA-Box(TBP)/Promoter/Homer	CCTTTTAWAGSC	1e-4	-11.09	1e-4	1264	14.47%	5301.1	12.94%	Bin67
WT1(Zf)/Kidney-WT1-ChIP-Seq(GSE90016)/Homer	MCTCCCMCRCAB	1e-4	-10.97	1e-4	494	5.66%	1919.4	4.69%	Bin67
EHF(ETS)/LoVo-EHF-ChIP-Seq(GSE49402)/Homer	AVCAGGAAGT	1e-4	-10.94	1e-4	1219	13.96%	5105.3	12.47%	Bin67
FOXP1(Forkhead)/H9-FOXP1-ChIP-Seq(GSE31006)/Homer	NYYTGTTTACHN	1e-4	-10.91	1e-4	414	4.74%	1579.1	3.86%	Bin67
Rfx6(HTH)/Min6b1-Rfx6.HA-ChIP-Seq(GSE62844)/Homer	TGTTKCCTAGCAACM	1e-4	-10.7	1e-4	846	9.69%	3457.2	8.44%	Bin67
FOXA1(Forkhead)/LNCAP-FOXA1-ChIP-Seq(GSE27824)/Homer	WAAGTAAACA	1e-4	-10.57	1e-4	1265	14.48%	5323.8	13.00%	Bin67
FOXM1(Forkhead)/MCF7-FOXM1-ChIP-Seq(GSE72977)/Homer	TRTTTACTTW	1e-4	-10.53	1e-4	1075	12.31%	4476.4	10.93%	Bin67
Foxf1(Forkhead)/Lung-Foxf1-ChIP-Seq(GSE77951)/Homer	WWATRTAAACAN	1e-4	-10.48	1e-4	976	11.17%	4038.3	9.86%	Bin67
GFY(?)/Promoter/Homer	ACTACAATTCCC	1e-4	-10.42	1e-4	75	0.86%	212.8	0.52%	Bin67
PBX2(Homeobox)/K562-PBX2-ChIP-Seq(Encode)/Homer	RTGATTKATRGN	1e-4	-10.26	1e-4	888	10.17%	3655.6	8.93%	Bin67
Lhx3(Homeobox)/Neuron-Lhx3-ChIP-Seq(GSE31456)/Homer	ADBTAATTAR	1e-4	-9.906	2e-4	1852	21.20%	7998.6	19.53%	Bin67
ELF3(ETS)/PDAC-ELF3-ChIP-Seq(GSE64557)/Homer	ANCAGGAAGT	1e-4	-9.883	2e-4	682	7.81%	2759.9	6.74%	Bin67
Rbpj1(?)/Panc1-Rbpj1-ChIP-Seq(GSE47459)/Homer	HTTTCCCASG	1e-4	-9.615	2e-4	1317	15.08%	5590.5	13.65%	Bin67
Arnt:Ahr(bHLH)/MCF7-Arnt-ChIP-Seq(Lo_et_al.)/Homer	TBGCACGCAA	1e-4	-9.335	3e-4	474	5.43%	1868.5	4.56%	Bin67
OCT:OCT-short(POU,Homeobox)/NPC-OCT6-ChIP-Seq(GSE43916)/Homer	ATGCATWATGCATRW	1e-4	-9.303	3e-4	819	9.38%	3378.6	8.25%	Bin67
ZNF264(Zf)/HEK293-ZNF264.GFP-ChIP-Seq(GSE58341)/Homer	RGGGCACTAACY	0.001	-9.205	3e-4	532	6.09%	2122.8	5.18%	Bin67
Tgif2(Homeobox)/mES-Tgif2-ChIP-Seq(GSE55404)/Homer	TGTCANYT	0.001	-9.025	4e-4	3021	34.59%	13403.2	32.73%	Bin67
Nur77(NR)/K562-NR4A1-ChIP-Seq(GSE31363)/Homer	TGACCTTTNCNT	0.001	-9.015	4e-4	181	2.07%	638.5	1.56%	Bin67
HLF(bZIP)/HSC-HLF.Flag-ChIP-Seq(GSE69817)/Homer	RTTATGYAAB	0.001	-8.819	5e-4	859	9.83%	3570.9	8.72%	Bin67
Foxa3(Forkhead)/Liver-Foxa3-ChIP-Seq(GSE77670)/Homer	BSNTGTTTACWYWGN	0.001	-8.816	5e-4	321	3.67%	1224.4	2.99%	Bin67
Unknown-ESC-element(?)/mES-Nanog-ChIP-Seq(GSE11724)/Homer	CACAGCAGGGGG	0.001	-8.67	6e-4	452	5.17%	1788	4.37%	Bin67
AP-2gamma(AP2)/MCF7-TFAP2C-ChIP-Seq(GSE21234)/Homer	SCCTSAGGSCAW	0.001	-8.545	6e-4	871	9.97%	3632.2	8.87%	Bin67
Rfx5(HTH)/GM12878-Rfx5-ChIP-Seq(GSE31477)/Homer	SCCTAGCAACAG	0.001	-8.472	7e-4	280	3.21%	1057.5	2.58%	Bin67
p53(p53)/mES-cMyc-ChIP-Seq(GSE11431)/Homer	ACATGCCCGGGCAT	0.001	-8.401	7e-4	24	0.27%	49.8	0.12%	Bin67
NFAT(RHD)/Jurkat-NFATC1-ChIP-Seq(Jolma_et_al.)/Homer	ATTTTCCATT	0.001	-8.122	0.001	958	10.97%	4034.4	9.85%	Bin67
NFkB-p65-Rel(RHD)/ThioMac-LPS-Expression(GSE23622)/Homer	GGAAATTCCC	0.001	-7.943	0.0011	69	0.79%	208.2	0.51%	Bin67
p73(p53)/Trachea-p73-ChIP-Seq(PRJNA310161)/Homer	NRRRCAWGTCCDGRCATGYY	0.001	-7.8	0.0013	46	0.53%	125.5	0.31%	Bin67
Hoxb4(Homeobox)/ES-Hoxb4-ChIP-Seq(GSE34014)/Homer	TGATTRATGGCY	0.001	-7.644	0.0015	201	2.30%	740.5	1.81%	Bin67
RUNX(Runt)/HPC7-Runx1-ChIP-Seq(GSE22178)/Homer	SAAACCACAG	0.001	-7.641	0.0015	587	6.72%	2403.6	5.87%	Bin67
Reverb(NR),DR2/RAW-Reverba.biotin-ChIP-Seq(GSE45914)/Homer	GTRGGTCASTGGGTCA	0.001	-7.623	0.0015	145	1.66%	510.8	1.25%	Bin67
Smad2(MAD)/ES-SMAD2-ChIP-Seq(GSE29422)/Homer	CTGTCTGG	0.001	-7.209	0.0023	1255	14.37%	5405.7	13.20%	Bin67
Hoxc9(Homeobox)/Ainv15-Hoxc9-ChIP-Seq(GSE21812)/Homer	GGCCATAAATCA	0.001	-7.202	0.0023	533	6.10%	2179	5.32%	Bin67
Hoxd13(Homeobox)/ChickenMSG-Hoxd13.Flag-ChIP-Seq(GSE86088)/Homer	NCYAATAAAA	0.001	-7.167	0.0023	1780	20.38%	7794.5	19.03%	Bin67
Foxh1(Forkhead)/hESC-FOXH1-ChIP-Seq(GSE29422)/Homer	NNTGTGGATTSS	0.001	-7.101	0.0025	600	6.87%	2476.2	6.05%	Bin67
STAT1(Stat)/HelaS3-STAT1-ChIP-Seq(GSE12782)/Homer	NATTTCCNGGAAAT	0.001	-7.089	0.0025	302	3.46%	1177.8	2.88%	Bin67
HOXB13(Homeobox)/ProstateTumor-HOXB13-ChIP-Seq(GSE56288)/Homer	TTTTATKRGG	0.001	-6.912	0.0029	1115	12.76%	4785.7	11.69%	Bin67
Pax8(Paired,Homeobox)/Thyroid-Pax8-ChIP-Seq(GSE26938)/Homer	GTCATGCHTGRCTGS	0.001	-6.912	0.0029	296	3.39%	1155.9	2.82%	Bin67
AP-2alpha(AP2)/Hela-AP2alpha-ChIP-Seq(GSE31477)/Homer	ATGCCCTGAGGC	0.01	-6.829	0.0032	669	7.66%	2790	6.81%	Bin67
EBF2(EBF)/BrownAdipose-EBF2-ChIP-Seq(GSE97114)/Homer	NABTCCCWDGGGAVH	0.01	-6.759	0.0034	757	8.67%	3184.2	7.78%	Bin67
STAT6(Stat)/CD4-Stat6-ChIP-Seq(GSE22104)/Homer	ABTTCYYRRGAA	0.01	-6.644	0.0037	555	6.35%	2292	5.60%	Bin67
Zfp809(Zf)/ES-Zfp809-ChIP-Seq(GSE70799)/Homer	GGGGCTYGKCTGGGA	0.01	-6.644	0.0037	183	2.10%	681.9	1.66%	Bin67
MYB(HTH)/ERMYB-Myb-ChIPSeq(GSE22095)/Homer	GGCVGTTR	0.01	-6.505	0.0042	1456	16.67%	6349	15.50%	Bin67
RUNX1(Runt)/Jurkat-RUNX1-ChIP-Seq(GSE29180)/Homer	AAACCACARM	0.01	-6.46	0.0044	869	9.95%	3696.3	9.03%	Bin67
Nkx6.1(Homeobox)/Islet-Nkx6.1-ChIP-Seq(GSE40975)/Homer	GKTAATGR	0.01	-6.425	0.0045	2785	31.88%	12459.6	30.42%	Bin67
p53(p53)/Saos-p53-ChIP-Seq(GSE15780)/Homer	RRCATGYCYRGRCATGYYYN	0.01	-6.418	0.0045	79	0.90%	261	0.64%	Bin67
p53(p53)/Saos-p53-ChIP-Seq/Homer	RRCATGYCYRGRCATGYYYN	0.01	-6.418	0.0045	79	0.90%	261	0.64%	Bin67
Tcf21(bHLH)/ArterySmoothMuscle-Tcf21-ChIP-Seq(GSE61369)/Homer	NAACAGCTGG	0.01	-6.394	0.0046	725	8.30%	3054.5	7.46%	Bin67
Hoxd11(Homeobox)/ChickenMSG-Hoxd11.Flag-ChIP-Seq(GSE86088)/Homer	VGCCATAAAA	0.01	-6.295	0.005	2528	28.94%	11279.7	27.54%	Bin67
NFY(CCAAT)/Promoter/Homer	RGCCAATSRG	0.01	-6.271	0.0051	694	7.95%	2920.4	7.13%	Bin67
IRF3(IRF)/BMDM-Irf3-ChIP-Seq(GSE67343)/Homer	AGTTTCAKTTTC	0.01	-6.143	0.0058	348	3.98%	1397.1	3.41%	Bin67
RUNX2(Runt)/PCa-RUNX2-ChIP-Seq(GSE33889)/Homer	NWAACCACADNN	0.01	-6.113	0.0059	682	7.81%	2872.2	7.01%	Bin67
AMYB(HTH)/Testes-AMYB-ChIP-Seq(GSE44588)/Homer	TGGCAGTTGG	0.01	-5.832	0.0078	1282	14.68%	5590.6	13.65%	Bin67
Hoxd10(Homeobox)/ChickenMSG-Hoxd10.Flag-ChIP-Seq(GSE86088)/Homer	GGCMATGAAA	0.01	-5.804	0.008	1182	13.53%	5138	12.55%	Bin67
ELF5(ETS)/T47D-ELF5-ChIP-Seq(GSE30407)/Homer	ACVAGGAAGT	0.01	-5.794	0.008	677	7.75%	2861.3	6.99%	Bin67
Hoxa13(Homeobox)/ChickenMSG-Hoxa13.Flag-ChIP-Seq(GSE86088)/Homer	CYHATAAAAN	0.01	-5.664	0.009	2728	31.23%	12244.4	29.90%	Bin67
PRDM10(Zf)/HEK293-PRDM10.eGFP-ChIP-Seq(Encode)/Homer	TGGTACATTCCA	0.01	-5.569	0.0099	546	6.25%	2285.5	5.58%	Bin67
Egr2(Zf)/Thymocytes-Egr2-ChIP-Seq(GSE34254)/Homer	NGCGTGGGCGGR	0.01	-5.49	0.0106	134	1.53%	495.8	1.21%	Bin67
IRF:BATF(IRF:bZIP)/pDC-Irf8-ChIP-Seq(GSE66899)/Homer	CTTTCANTATGACTV	0.01	-5.164	0.0146	133	1.52%	496.5	1.21%	Bin67
Myf5(bHLH)/GM-Myf5-ChIP-Seq(GSE24852)/Homer	BAACAGCTGT	0.01	-4.986	0.0174	511	5.85%	2149.9	5.25%	Bin67
PPARa(NR),DR1/Liver-Ppara-ChIP-Seq(GSE47954)/Homer	VNAGGKCAAAGGTCA	0.01	-4.976	0.0174	859	9.83%	3712.2	9.06%	Bin67
ZNF7(Zf)/HepG2-ZNF7.Flag-ChIP-Seq(Encode)/Homer	CTGCCWVCTTTTRTA	0.01	-4.917	0.0184	508	5.82%	2138.8	5.22%	Bin67
MyoD(bHLH)/Myotube-MyoD-ChIP-Seq(GSE21614)/Homer	RRCAGCTGYTSY	0.01	-4.888	0.0188	562	6.43%	2380.8	5.81%	Bin67
PU.1:IRF8(ETS:IRF)/pDC-Irf8-ChIP-Seq(GSE66899)/Homer	GGAAGTGAAAST	0.01	-4.838	0.0196	201	2.30%	791.6	1.93%	Bin67
PAX6(Paired,Homeobox)/Forebrain-Pax6-ChIP-Seq(GSE66961)/Homer	NGTGTTCAVTSAAGCGKAAA	0.01	-4.637	0.0239	87	1.00%	313.7	0.77%	Bin67
Tcf12(bHLH)/GM12878-Tcf12-ChIP-Seq(GSE32465)/Homer	VCAGCTGYTG	0.1	-4.573	0.0253	704	8.06%	3030.5	7.40%	Bin67
Gata6(Zf)/HUG1N-GATA6-ChIP-Seq(GSE51936)/Homer	YCTTATCTBN	0.1	-4.5	0.0271	829	9.49%	3598.1	8.79%	Bin67
ZNF322(Zf)/HEK293-ZNF322.GFP-ChIP-Seq(GSE58341)/Homer	GAGCCTGGTACTGWGCCTGR	0.1	-4.395	0.0299	231	2.64%	931.9	2.28%	Bin67
Tcfcp2l1(CP2)/mES-Tcfcp2l1-ChIP-Seq(GSE11431)/Homer	NRAACCRGTTYRAACCRGYT	0.1	-4.362	0.0307	95	1.09%	350.2	0.86%	Bin67
RXR(NR),DR1/3T3L1-RXR-ChIP-Seq(GSE13511)/Homer	TAGGGCAAAGGTCA	0.1	-4.271	0.0334	861	9.86%	3754.8	9.17%	Bin67
EBNA1(EBV-virus)/Raji-EBNA1-ChIP-Seq(GSE30709)/Homer	GGYAGCAYDTGCTDCCCNNN	0.1	-4.25	0.0339	13	0.15%	30.4	0.07%	Bin67
ZNF711(Zf)/SHSY5Y-ZNF711-ChIP-Seq(GSE20673)/Homer	AGGCCTAG	0.1	-4.207	0.0352	1521	17.41%	6773.3	16.54%	Bin67
CEBP:AP1(bZIP)/ThioMac-CEBPb-ChIP-Seq(GSE21512)/Homer	DRTGTTGCAA	0.1	-4.125	0.038	718	8.22%	3113.6	7.60%	Bin67
HIC1(Zf)/Treg-ZBTB29-ChIP-Seq(GSE99889)/Homer	TGCCAGCB	0.1	-4.074	0.0398	1733	19.84%	7757.7	18.94%	Bin67
RUNX-AML(Runt)/CD4+-PolII-ChIP-Seq(Barski_et_al.)/Homer	GCTGTGGTTW	0.1	-4.05	0.0405	583	6.67%	2507.3	6.12%	Bin67
Unknown(Homeobox)/Limb-p300-ChIP-Seq/Homer	SSCMATWAAA	0.1	-3.958	0.0442	688	7.88%	2985.5	7.29%	Bin67
E2F(E2F)/Hela-CellCycle-Expression/Homer	TTSGCGCGAAAA	0.1	-3.936	0.0449	36	0.41%	116.8	0.29%	Bin67
ZNF652/HepG2-ZNF652.Flag-ChIP-Seq(Encode)/Homer	TTAACCCTTTVNKKN	0.1	-3.899	0.0464	237	2.71%	970.4	2.37%	Bin67
TFE3(bHLH)/MEF-TFE3-ChIP-Seq(GSE75757)/Homer	GTCACGTGACYV	0.1	-3.876	0.0472	66	0.76%	237.4	0.58%	Bin67
ZNF669(Zf)/HEK293-ZNF669.GFP-ChIP-Seq(GSE58341)/Homer	GARTGGTCATCGCCC	0.1	-3.82	0.0496	58	0.66%	205.7	0.50%	Bin67
HINFP(Zf)/K562-HINFP.eGFP-ChIP-Seq(Encode)/Homer	TWVGGTCCGC	0.1	-3.668	0.0574	221	2.53%	907	2.21%	Bin67
Atf4(bZIP)/MEF-Atf4-ChIP-Seq(GSE35681)/Homer	MTGATGCAAT	0.1	-3.628	0.0595	279	3.19%	1163.2	2.84%	Bin67
p63(p53)/Keratinocyte-p63-ChIP-Seq(GSE17611)/Homer	NNDRCATGYCYNRRCATGYH	0.1	-3.609	0.0603	254	2.91%	1053.7	2.57%	Bin67
CEBP:CEBP(bZIP)/MEF-Chop-ChIP-Seq(GSE35681)/Homer	NTNATGCAAYMNNHTGMAAY	0.1	-3.598	0.0606	162	1.85%	650.9	1.59%	Bin67
Gata1(Zf)/K562-GATA1-ChIP-Seq(GSE18829)/Homer	SAGATAAGRV	0.1	-3.521	0.0651	509	5.83%	2196.6	5.36%	Bin67
Tbx20(T-box)/Heart-Tbx20-ChIP-Seq(GSE29636)/Homer	GGTGYTGACAGS	0.1	-3.498	0.0663	161	1.84%	648.2	1.58%	Bin67
Smad4(MAD)/ESC-SMAD4-ChIP-Seq(GSE29422)/Homer	VBSYGTCTGG	0.1	-3.452	0.069	1215	13.91%	5417.8	13.23%	Bin67
ZNF467(Zf)/HEK293-ZNF467.GFP-ChIP-Seq(GSE58341)/Homer	TGGGGAAGGGCM	0.1	-3.436	0.0698	658	7.53%	2874.8	7.02%	Bin67
E2F4(E2F)/K562-E2F4-ChIP-Seq(GSE31477)/Homer	GGCGGGAAAH	0.1	-3.42	0.0706	333	3.81%	1410.3	3.44%	Bin67
Cdx2(Homeobox)/mES-Cdx2-ChIP-Seq(GSE14586)/Homer	GYMATAAAAH	0.1	-3.328	0.0769	754	8.63%	3316.7	8.10%	Bin67
ERE(NR),IR3/MCF7-ERa-ChIP-Seq(Unpublished)/Homer	VAGGTCACNSTGACC	0.1	-3.32	0.0772	197	2.26%	810.8	1.98%	Bin67
Hand2(bHLH)/Mesoderm-Hand2-ChIP-Seq(GSE61475)/Homer	TGACANARRCCAGRC	0.1	-3.297	0.0786	372	4.26%	1589	3.88%	Bin67
IRF1(IRF)/PBMC-IRF1-ChIP-Seq(GSE43036)/Homer	GAAAGTGAAAGT	0.1	-3.291	0.0786	150	1.72%	605.1	1.48%	Bin67
ZBTB33(Zf)/GM12878-ZBTB33-ChIP-Seq(GSE32465)/Homer	GGVTCTCGCGAGAAC	0.1	-3.24	0.0823	29	0.33%	95.5	0.23%	Bin67
RAR:RXR(NR),DR5/ES-RAR-ChIP-Seq(GSE56893)/Homer	RGGTCADNNAGAGGTCAV	0.1	-3.229	0.0828	22	0.25%	68.4	0.17%	Bin67
NFkB-p65(RHD)/GM12787-p65-ChIP-Seq(GSE19485)/Homer	WGGGGATTTCCC	0.1	-3.201	0.0847	427	4.89%	1840.1	4.49%	Bin67
BMYB(HTH)/Hela-BMYB-ChIP-Seq(GSE27030)/Homer	NHAACBGYYV	0.1	-3.175	0.0865	1234	14.13%	5523	13.49%	Bin67
TR4(NR),DR1/Hela-TR4-ChIP-Seq(GSE24685)/Homer	GAGGTCAAAGGTCA	0.1	-3.164	0.0871	75	0.86%	285	0.70%	Bin67
IRF2(IRF)/Erythroblas-IRF2-ChIP-Seq(GSE36985)/Homer	GAAASYGAAASY	0.1	-3.142	0.0885	107	1.22%	422.7	1.03%	Bin67
bHLHE41(bHLH)/proB-Bhlhe41-ChIP-Seq(GSE93764)/Homer	KCACGTGMCN	0.1	-3.14	0.0885	805	9.22%	3559.3	8.69%	Bin67
CDX4(Homeobox)/ZebrafishEmbryos-Cdx4.Myc-ChIP-Seq(GSE48254)/Homer	NGYCATAAAWCH	0.1	-3.026	0.0984	941	10.77%	4188.8	10.23%	Bin67
KLF10(Zf)/HEK293-KLF10.GFP-ChIP-Seq(GSE58341)/Homer	GGGGGTGTGTCC	0.1	-2.983	0.1023	401	4.59%	1732.3	4.23%	Bin67
Gata2(Zf)/K562-GATA2-ChIP-Seq(GSE18829)/Homer	BBCTTATCTS	0.1	-2.915	0.109	569	6.51%	2496.2	6.10%	Bin67
ZNF317(Zf)/HEK293-ZNF317.GFP-ChIP-Seq(GSE58341)/Homer	GTCWGCTGTYYCTCT	0.1	-2.913	0.109	74	0.85%	285.2	0.70%	Bin67
Brn2(POU,Homeobox)/NPC-Brn2-ChIP-Seq(GSE35496)/Homer	ATGAATATTC	0.1	-2.873	0.1125	114	1.31%	458.3	1.12%	Bin67
DMRT1(DM)/Testis-DMRT1-ChIP-Seq(GSE64892)/Homer	TWGHWACAWTGTWDC	0.1	-2.872	0.1125	227	2.60%	956.3	2.33%	Bin67
Zic3(Zf)/mES-Zic3-ChIP-Seq(GSE37889)/Homer	GGCCYCCTGCTGDGH	0.1	-2.865	0.1125	426	4.88%	1850.2	4.52%	Bin67
RORgt(NR)/EL4-RORgt.Flag-ChIP-Seq(GSE56019)/Homer	AAYTAGGTCA	0.1	-2.841	0.114	109	1.25%	437.3	1.07%	Bin67
RORgt(NR)/EL4-RORgt.Flag-ChIP-Seq(GSE56019)/Homer	AAYTAGGTCA	0.1	-2.841	0.114	109	1.25%	437.3	1.07%	Bin67
Zfp281(Zf)/ES-Zfp281-ChIP-Seq(GSE81042)/Homer	CCCCTCCCCCAC	0.1	-2.837	0.114	139	1.59%	568.2	1.39%	Bin67
GATA3(Zf)/iTreg-Gata3-ChIP-Seq(GSE20898)/Homer	AGATAASR	0.1	-2.781	0.1199	1437	16.45%	6488.9	15.84%	Bin67
bZIP:IRF(bZIP,IRF)/Th17-BatF-ChIP-Seq(GSE39756)/Homer	NAGTTTCABTHTGACTNW	0.1	-2.76	0.1218	466	5.33%	2036.5	4.97%	Bin67
Hoxa11(Homeobox)/ChickenMSG-Hoxa11.Flag-ChIP-Seq(GSE86088)/Homer	TTTTATGGCM	0.1	-2.752	0.1223	2445	27.99%	11163.3	27.26%	Bin67
Hoxa10(Homeobox)/ChickenMSG-Hoxa10.Flag-ChIP-Seq(GSE86088)/Homer	GGYAATGAAA	0.1	-2.706	0.1275	605	6.93%	2671.1	6.52%	Bin67
E2F3(E2F)/MEF-E2F3-ChIP-Seq(GSE71376)/Homer	BTKGGCGGGAAA	0.1	-2.662	0.1326	459	5.25%	2009.1	4.91%	Bin67
PGR(NR)/EndoStromal-PGR-ChIP-Seq(GSE69539)/Homer	AAGAACATWHTGTTC	0.1	-2.642	0.1347	177	2.03%	741	1.81%	Bin67
HNF4a(NR),DR1/HepG2-HNF4a-ChIP-Seq(GSE25021)/Homer	CARRGKBCAAAGTYCA	0.1	-2.615	0.1377	345	3.95%	1495.3	3.65%	Bin67
PU.1(ETS)/ThioMac-PU.1-ChIP-Seq(GSE21512)/Homer	AGAGGAAGTG	0.1	-2.607	0.1382	413	4.73%	1803.3	4.40%	Bin67
FXR(NR),IR1/Liver-FXR-ChIP-Seq(Chong_et_al.)/Homer	AGGTCANTGACCTB	0.1	-2.546	0.1463	312	3.57%	1349.8	3.30%	Bin67
Hoxa9(Homeobox)/ChickenMSG-Hoxa9.Flag-ChIP-Seq(GSE86088)/Homer	RGCAATNAAA	0.1	-2.486	0.1546	2740	31.37%	12564.8	30.68%	Bin67
ISRE(IRF)/ThioMac-LPS-Expression(GSE23622)/Homer	AGTTTCASTTTC	0.1	-2.455	0.1588	66	0.76%	259.8	0.63%	Bin67
PAX5(Paired,Homeobox),condensed/GM12878-PAX5-ChIP-Seq(GSE32465)/Homer	GTCACGCTCSCTGM	0.1	-2.436	0.161	92	1.05%	372.7	0.91%	Bin67
Ets1-distal(ETS)/CD4+-PolII-ChIP-Seq(Barski_et_al.)/Homer	MACAGGAAGT	0.1	-2.418	0.1631	230	2.63%	986	2.41%	Bin67
PAX5(Paired,Homeobox)/GM12878-PAX5-ChIP-Seq(GSE32465)/Homer	GCAGCCAAGCRTGACH	0.1	-2.377	0.1693	306	3.50%	1329.1	3.25%	Bin67
USF1(bHLH)/GM12878-Usf1-ChIP-Seq(GSE32465)/Homer	SGTCACGTGR	0.1	-2.334	0.176	312	3.57%	1358.2	3.32%	Bin67
Esrrb(NR)/mES-Esrrb-ChIP-Seq(GSE11431)/Homer	KTGACCTTGA	0.1	-2.318	0.178	522	5.98%	2314.4	5.65%	Bin67
LEF1(HMG)/H1-LEF1-ChIP-Seq(GSE64758)/Homer	CCTTTGATST	1	-2.245	0.1906	617	7.06%	2753.7	6.72%	Bin67
Six4(Homeobox)/MCF7-SIX4-ChIP-Seq(Encode)/Homer	TGWAAYCTGABACCB	1	-2.235	0.1917	49	0.56%	190.5	0.47%	Bin67
ZNF519(Zf)/HEK293-ZNF519.GFP-ChIP-Seq(GSE58341)/Homer	GAGSCCGAGC	1	-2.176	0.2025	173	1.98%	738	1.80%	Bin67
ZNF692(Zf)/HEK293-ZNF692.GFP-ChIP-Seq(GSE58341)/Homer	GTGGGCCCCA	1	-2.15	0.207	105	1.20%	436.2	1.07%	Bin67
DMRT6(DM)/Testis-DMRT6-ChIP-Seq(GSE60440)/Homer	YDGHTACAWTGTADC	1	-2.117	0.2131	175	2.00%	749.3	1.83%	Bin67
MafF(bZIP)/HepG2-MafF-ChIP-Seq(GSE31477)/Homer	HWWGTCAGCAWWTTT	1	-2.11	0.2137	308	3.53%	1350.6	3.30%	Bin67
VDR(NR),DR3/GM10855-VDR+vitD-ChIP-Seq(GSE22484)/Homer	ARAGGTCANWGAGTTCANNN	1	-2.104	0.214	149	1.71%	633.1	1.55%	Bin67
GATA3(Zf),DR4/iTreg-Gata3-ChIP-Seq(GSE20898)/Homer	AGATGKDGAGATAAG	1	-2.089	0.2163	79	0.90%	323.3	0.79%	Bin67
Lhx2(Homeobox)/HFSC-Lhx2-ChIP-Seq(GSE48068)/Homer	TAATTAGN	1	-2.076	0.2183	1111	12.72%	5041.1	12.31%	Bin67
Pit1+1bp(Homeobox)/GCrat-Pit1-ChIP-Seq(GSE58009)/Homer	ATGCATAATTCA	1	-2.06	0.2207	387	4.43%	1712.1	4.18%	Bin67
COUP-TFII(NR)/Artia-Nr2f2-ChIP-Seq(GSE46497)/Homer	AGRGGTCA	1	-2.048	0.2225	1517	17.37%	6924.2	16.91%	Bin67
MYNN(Zf)/HEK293-MYNN.eGFP-ChIP-Seq(Encode)/Homer	TTCAAAWTAAAAGTC	1	-2.039	0.2235	244	2.79%	1063.5	2.60%	Bin67
HRE(HSF)/HepG2-HSF1-ChIP-Seq(GSE31477)/Homer	BSTTCTRGAABVTTCYAGAA	1	-2.013	0.2286	108	1.24%	453.4	1.11%	Bin67
Tgif1(Homeobox)/mES-Tgif1-ChIP-Seq(GSE55404)/Homer	YTGWCADY	1	-2.007	0.229	2773	31.75%	12774.8	31.19%	Bin67
OCT4-SOX2-TCF-NANOG(POU,Homeobox,HMG)/mES-Oct4-ChIP-Seq(GSE11431)/Homer	ATTTGCATAACAATG	1	-2.004	0.229	181	2.07%	780.5	1.91%	Bin67
Zic(Zf)/Cerebellum-ZIC1.2-ChIP-Seq(GSE60731)/Homer	CCTGCTGAGH	1	-1.987	0.2316	602	6.89%	2701.1	6.60%	Bin67
Zac1(Zf)/Neuro2A-Plagl1-ChIP-Seq(GSE75942)/Homer	HAWGRGGCCM	1	-1.944	0.2408	2260	25.87%	10390.5	25.37%	Bin67
NeuroD1(bHLH)/Islet-NeuroD1-ChIP-Seq(GSE30298)/Homer	GCCATCTGTT	1	-1.936	0.2418	576	6.59%	2585.3	6.31%	Bin67
HIF2a(bHLH)/785_O-HIF2a-ChIP-Seq(GSE34871)/Homer	GCACGTACCC	1	-1.913	0.2465	245	2.80%	1073.6	2.62%	Bin67
CHR(?)/Hela-CellCycle-Expression/Homer	SRGTTTCAAA	1	-1.91	0.2465	668	7.65%	3010.2	7.35%	Bin67
Prop1(Homeobox)/GHFT1-PROP1.biotin-ChIP-Seq(GSE77302)/Homer	NTAATBNAATTA	1	-1.835	0.2644	731	8.37%	3306.5	8.07%	Bin67
Atoh1(bHLH)/Cerebellum-Atoh1-ChIP-Seq(GSE22111)/Homer	VNRVCAGCTGGY	1	-1.809	0.2702	770	8.82%	3489	8.52%	Bin67
Gata4(Zf)/Heart-Gata4-ChIP-Seq(GSE35151)/Homer	NBWGATAAGR	1	-1.795	0.2729	889	10.18%	4039.6	9.86%	Bin67
Six2(Homeobox)/NephronProgenitor-Six2-ChIP-Seq(GSE39837)/Homer	GWAAYHTGAKMC	1	-1.765	0.2802	880	10.07%	4000.5	9.77%	Bin67
Usf2(bHLH)/C2C12-Usf2-ChIP-Seq(GSE36030)/Homer	GTCACGTGGT	1	-1.707	0.2956	278	3.18%	1233.6	3.01%	Bin67
IRF8(IRF)/BMDM-IRF8-ChIP-Seq(GSE77884)/Homer	GRAASTGAAAST	1	-1.694	0.2985	317	3.63%	1412.8	3.45%	Bin67
Dlx3(Homeobox)/Kerainocytes-Dlx3-ChIP-Seq(GSE89884)/Homer	NDGTAATTAC	1	-1.69	0.2985	688	7.88%	3119.3	7.62%	Bin67
HRE(HSF)/Striatum-HSF1-ChIP-Seq(GSE38000)/Homer	TTCTAGAABNTTCTA	1	-1.654	0.3081	176	2.01%	771.8	1.88%	Bin67
GATA:SCL(Zf,bHLH)/Ter119-SCL-ChIP-Seq(GSE18720)/Homer	CRGCTGBNGNSNNSAGATAA	1	-1.631	0.3141	78	0.89%	330.5	0.81%	Bin67
EBF(EBF)/proBcell-EBF-ChIP-Seq(GSE21978)/Homer	DGTCCCYRGGGA	1	-1.538	0.3433	145	1.66%	635.9	1.55%	Bin67
GRHL2(CP2)/HBE-GRHL2-ChIP-Seq(GSE46194)/Homer	AAACYKGTTWDACMRGTTTB	1	-1.534	0.3433	276	3.16%	1233.4	3.01%	Bin67
PRDM14(Zf)/H1-PRDM14-ChIP-Seq(GSE22767)/Homer	RGGTCTCTAACY	1	-1.515	0.3487	217	2.48%	964.2	2.35%	Bin67
PPARE(NR),DR1/3T3L1-Pparg-ChIP-Seq(GSE13511)/Homer	TGACCTTTGCCCCA	1	-1.494	0.3547	724	8.29%	3302.7	8.06%	Bin67
Tcf7(HMG)/GM12878-TCF7-ChIP-Seq(Encode)/Homer	CTTTGATGTGSB	1	-1.406	0.386	294	3.37%	1323.5	3.23%	Bin67
E-box(bHLH)/Promoter/Homer	SSGGTCACGTGA	1	-1.381	0.3941	49	0.56%	207.5	0.51%	Bin67
ETS:E-box(ETS,bHLH)/HPC7-Scl-ChIP-Seq(GSE22178)/Homer	AGGAARCAGCTG	1	-1.37	0.3968	63	0.72%	270.3	0.66%	Bin67
Tcf3(HMG)/mES-Tcf3-ChIP-Seq(GSE11724)/Homer	ASWTCAAAGG	1	-1.362	0.3988	202	2.31%	903.6	2.21%	Bin67
Twist(bHLH)/HMLE-TWIST1-ChIP-Seq(Chang_et_al)/Homer	VCAKCTGGNNNCCAGMTGBN	1	-1.359	0.3988	82	0.94%	356.7	0.87%	Bin67
DUX(Homeobox)/C2C12-Dux-ChIP-Seq(GSE87279)/Homer	BCWGATTCAATCAAN	1	-1.356	0.3988	6	0.07%	20.9	0.05%	Bin67
Chop(bZIP)/MEF-Chop-ChIP-Seq(GSE35681)/Homer	ATTGCATCAT	1	-1.331	0.4066	218	2.50%	978.7	2.39%	Bin67
AR-halfsite(NR)/LNCaP-AR-ChIP-Seq(GSE27824)/Homer	CCAGGAACAG	1	-1.312	0.413	2970	34.00%	13795.4	33.69%	Bin67
E2F6(E2F)/Hela-E2F6-ChIP-Seq(GSE31477)/Homer	GGCGGGAARN	1	-1.29	0.4207	391	4.48%	1779	4.34%	Bin67
GATA(Zf),IR3/iTreg-Gata3-ChIP-Seq(GSE20898)/Homer	NNNNNBAGATAWYATCTVHN	1	-1.239	0.4408	166	1.90%	744.1	1.82%	Bin67
NFkB-p50,p52(RHD)/Monocyte-p50-ChIP-Chip(Schreiber_et_al.)/Homer	GGGGGAATCCCC	1	-1.149	0.4805	80	0.92%	354.4	0.87%	Bin67
HIF-1a(bHLH)/MCF7-HIF1a-ChIP-Seq(GSE28352)/Homer	TACGTGCV	1	-1.149	0.4805	170	1.95%	767.3	1.87%	Bin67
PRDM1(Zf)/Hela-PRDM1-ChIP-Seq(GSE31477)/Homer	ACTTTCACTTTC	1	-1.13	0.4865	537	6.15%	2468.9	6.03%	Bin67
Oct6(POU,Homeobox)/NPC-Pou3f1-ChIP-Seq(GSE35496)/Homer	WATGCAAATGAG	1	-1.116	0.4912	403	4.61%	1847.3	4.51%	Bin67
OCT:OCT(POU,Homeobox,IR1)/NPC-Brn2-ChIP-Seq(GSE35496)/Homer	ATGAATWATTCATGA	1	-1.084	0.5055	16	0.18%	66.6	0.16%	Bin67
PBX1(Homeobox)/MCF7-PBX1-ChIP-Seq(GSE28007)/Homer	GSCTGTCACTCA	1	-1.067	0.5125	52	0.60%	229.2	0.56%	Bin67
EAR2(NR)/K562-NR2F6-ChIP-Seq(Encode)/Homer	NRBCARRGGTCA	1	-1.045	0.5218	1200	13.74%	5567.3	13.59%	Bin67
ARE(NR)/LNCAP-AR-ChIP-Seq(GSE27824)/Homer	RGRACASNSTGTYCYB	1	-1.045	0.5218	148	1.69%	671.4	1.64%	Bin67
Pbx3(Homeobox)/GM12878-PBX3-ChIP-Seq(GSE32465)/Homer	SCTGTCAMTCAN	1	-1.043	0.5218	164	1.88%	745.8	1.82%	Bin67
GATA(Zf),IR4/iTreg-Gata3-ChIP-Seq(GSE20898)/Homer	NAGATWNBNATCTNN	1	-1.017	0.5311	58	0.66%	258.2	0.63%	Bin67
ZNF675(Zf)/HEK293-ZNF675.GFP-ChIP-Seq(GSE58341)/Homer	ARGAGGMCAAAATGW	1	-0.9905	0.5433	116	1.33%	526.5	1.29%	Bin67
Pax7(Paired,Homeobox),longest/Myoblast-Pax7-ChIP-Seq(GSE25064)/Homer	NTAATTDGCYAATTANNWWD	1	-0.9727	0.5511	33	0.38%	145.7	0.36%	Bin67
GATA3(Zf),DR8/iTreg-Gata3-ChIP-Seq(GSE20898)/Homer	AGATSTNDNNDSAGATAASN	1	-0.9696	0.5511	57	0.65%	255.8	0.62%	Bin67
GFX(?)/Promoter/Homer	ATTCTCGCGAGA	1	-0.9436	0.5634	7	0.08%	28.8	0.07%	Bin67
Pknox1(Homeobox)/ES-Prep1-ChIP-Seq(GSE63282)/Homer	SCTGTCAVTCAV	1	-0.9138	0.5784	157	1.80%	720.7	1.76%	Bin67
GRE(NR),IR3/RAW264.7-GRE-ChIP-Seq(Unpublished)/Homer	VAGRACAKWCTGTYC	1	-0.9092	0.5791	141	1.61%	647	1.58%	Bin67
HIF-1b(HLH)/T47D-HIF1b-ChIP-Seq(GSE59937)/Homer	RTACGTGC	1	-0.8787	0.5949	739	8.46%	3437.2	8.39%	Bin67
Phox2a(Homeobox)/Neuron-Phox2a-ChIP-Seq(GSE31456)/Homer	YTAATYNRATTA	1	-0.8737	0.5959	435	4.98%	2018.3	4.93%	Bin67
E2F7(E2F)/Hela-E2F7-ChIP-Seq(GSE32673)/Homer	VDTTTCCCGCCA	1	-0.8501	0.608	77	0.88%	353	0.86%	Bin67
Lhx1(Homeobox)/EmbryoCarcinoma-Lhx1-ChIP-Seq(GSE70957)/Homer	NNYTAATTAR	1	-0.849	0.608	1181	13.52%	5508.7	13.45%	Bin67
Mef2d(MADS)/Retina-Mef2d-ChIP-Seq(GSE61391)/Homer	GCTATTTTTAGC	1	-0.8347	0.6132	183	2.10%	846.2	2.07%	Bin67
BORIS(Zf)/K562-CTCFL-ChIP-Seq(GSE32465)/Homer	CNNBRGCGCCCCCTGSTGGC	1	-0.8164	0.6225	116	1.33%	535.7	1.31%	Bin67
E2F1(E2F)/Hela-E2F1-ChIP-Seq(GSE22478)/Homer	CWGGCGGGAA	1	-0.782	0.642	173	1.98%	803	1.96%	Bin67
THRb(NR)/Liver-NR1A2-ChIP-Seq(GSE52613)/Homer	TRAGGTCA	1	-0.7746	0.6446	3350	38.35%	15683.6	38.30%	Bin67
CTCF(Zf)/CD4+-CTCF-ChIP-Seq(Barski_et_al.)/Homer	AYAGTGCCMYCTRGTGGCCA	1	-0.7713	0.6446	61	0.70%	281.4	0.69%	Bin67
Barx1(Homeobox)/Stomach-Barx1.3xFlag-ChIP-Seq(GSE69483)/Homer	AAACMATTAN	1	-0.7686	0.6446	479	5.48%	2235.4	5.46%	Bin67
Pitx1:Ebox(Homeobox,bHLH)/Hindlimb-Pitx1-ChIP-Seq(GSE41591)/Homer	YTAATTRAWWCCAGATGT	1	-0.7524	0.6525	161	1.84%	749.1	1.83%	Bin67
DUX4(Homeobox)/Myoblasts-DUX4.V5-ChIP-Seq(GSE75791)/Homer	NWTAAYCYAATCAWN	1	-0.7198	0.6719	40	0.46%	185	0.45%	Bin67
ZNF415(Zf)/HEK293-ZNF415.GFP-ChIP-Seq(GSE58341)/Homer	GRTGMTRGAGCC	1	-0.6697	0.704	369	4.22%	1731.6	4.23%	Bin67
PSE(SNAPc)/K562-mStart-Seq/Homer	WAVTCACCMTAASYDAAAAG	1	-0.6665	0.704	487	5.58%	2285.4	5.58%	Bin67
RORa(NR)/Liver-Rora-ChIP-Seq(GSE101115)/Homer	AAWCTAGGTCARDNN	1	-0.6277	0.7294	111	1.27%	523.3	1.28%	Bin67
Erra(NR)/HepG2-Erra-ChIP-Seq(GSE31477)/Homer	CAAAGGTCAG	1	-0.6095	0.7403	1802	20.63%	8466.8	20.67%	Bin67
ZNF143|STAF(Zf)/CUTLL-ZNF143-ChIP-Seq(GSE29600)/Homer	ATTTCCCAGVAKSCY	1	-0.6082	0.7403	242	2.77%	1141.3	2.79%	Bin67
COUP-TFII(NR)/K562-NR2F1-ChIP-Seq(Encode)/Homer	GKBCARAGGTCA	1	-0.6045	0.7403	1278	14.63%	6009	14.67%	Bin67
OCT:OCT(POU,Homeobox)/NPC-Brn1-ChIP-Seq(GSE35496)/Homer	ATGAATATTCATGAG	1	-0.598	0.7416	6	0.07%	28.6	0.07%	Bin67
ZKSCAN1(Zf)/HepG2-ZKSCAN1-ChIP-Seq(Encode)/Homer	GCACAYAGTAGGKCY	1	-0.5929	0.7429	24	0.27%	114.3	0.28%	Bin67
IRF4(IRF)/GM12878-IRF4-ChIP-Seq(GSE32465)/Homer	ACTGAAACCA	1	-0.5865	0.7453	399	4.57%	1882.4	4.60%	Bin67
CEBP(bZIP)/ThioMac-CEBPb-ChIP-Seq(GSE21512)/Homer	ATTGCGCAAC	1	-0.5589	0.7637	679	7.77%	3203.7	7.82%	Bin67
Mouse_Recombination_Hotspot(Zf)/Testis-DMC1-ChIP-Seq(GSE24438)/Homer	ACTYKNATTCGTGNTACTTC	1	-0.5461	0.7711	52	0.60%	249.1	0.61%	Bin67
bHLHE40(bHLH)/HepG2-BHLHE40-ChIP-Seq(GSE31477)/Homer	KCACGTGMCN	1	-0.5344	0.7776	176	2.01%	837.5	2.05%	Bin67
PU.1-IRF(ETS:IRF)/Bcell-PU.1-ChIP-Seq(GSE21512)/Homer	MGGAAGTGAAAC	1	-0.5152	0.7902	1262	14.45%	5953.8	14.54%	Bin67
GRE(NR),IR3/A549-GR-ChIP-Seq(GSE32465)/Homer	NRGVACABNVTGTYCY	1	-0.5033	0.7971	66	0.76%	318.5	0.78%	Bin67
Nr5a2(NR)/Pancreas-LRH1-ChIP-Seq(GSE34295)/Homer	BTCAAGGTCA	1	-0.5026	0.7971	506	5.79%	2398.2	5.86%	Bin67
Znf263(Zf)/K562-Znf263-ChIP-Seq(GSE31477)/Homer	CVGTSCTCCC	1	-0.4902	0.8025	1440	16.49%	6796.1	16.59%	Bin67
RORg(NR)/Liver-Rorc-ChIP-Seq(GSE101115)/Homer	WAABTAGGTCAV	1	-0.42	0.8581	63	0.72%	309.6	0.76%	Bin67
NeuroG2(bHLH)/Fibroblast-NeuroG2-ChIP-Seq(GSE75910)/Homer	ACCATCTGTT	1	-0.4021	0.8708	1125	12.88%	5337.9	13.03%	Bin67
PRDM15(Zf)/ESC-Prdm15-ChIP-Seq(GSE73694)/Homer	YCCDNTCCAGGTTTT	1	-0.3941	0.8751	844	9.66%	4014.3	9.80%	Bin67
YY1(Zf)/Promoter/Homer	CAAGATGGCGGC	1	-0.3771	0.8873	51	0.58%	254.1	0.62%	Bin67
Meis1(Homeobox)/MastCells-Meis1-ChIP-Seq(GSE48085)/Homer	VGCTGWCAVB	1	-0.347	0.9116	1336	15.29%	6348.6	15.50%	Bin67
TCFL2(HMG)/K562-TCF7L2-ChIP-Seq(GSE29196)/Homer	ACWTCAAAGG	1	-0.3355	0.9193	58	0.66%	291.7	0.71%	Bin67
CTCF-SatelliteElement(Zf?)/CD4+-CTCF-ChIP-Seq(Barski_et_al.)/Homer	TGCAGTTCCMVNWRTGGCCA	1	-0.3344	0.9193	9	0.10%	49	0.12%	Bin67
RBPJ:Ebox(?,bHLH)/Panc1-Rbpj1-ChIP-Seq(GSE47459)/Homer	GGGRAARRGRMCAGMTG	1	-0.3188	0.929	210	2.40%	1024.6	2.50%	Bin67
CArG(MADS)/PUER-Srf-ChIP-Seq(Sullivan_et_al.)/Homer	CCATATATGGNM	1	-0.3051	0.9389	229	2.62%	1117.1	2.73%	Bin67
PR(NR)/T47D-PR-ChIP-Seq(GSE31130)/Homer	VAGRACAKNCTGTBC	1	-0.2924	0.9479	1703	19.50%	8098.8	19.78%	Bin67
ZNF416(Zf)/HEK293-ZNF416.GFP-ChIP-Seq(GSE58341)/Homer	WDNCTGGGCA	1	-0.257	0.9791	1266	14.49%	6050.6	14.77%	Bin67
Ascl1(bHLH)/NeuralTubes-Ascl1-ChIP-Seq(GSE55840)/Homer	NNVVCAGCTGBN	1	-0.2387	0.9941	1127	12.90%	5400.2	13.19%	Bin67
ZBTB12(Zf)/HEK293-ZBTB12.GFP-ChIP-Seq(GSE58341)/Homer	NGNTCTAGAACCNGV	1	-0.2279	1	260	2.98%	1280.1	3.13%	Bin67
c-Myc(bHLH)/LNCAP-cMyc-ChIP-Seq(Unpublished)/Homer	VCCACGTG	1	-0.2139	1	250	2.86%	1235.4	3.02%	Bin67
Pax7(Paired,Homeobox),long/Myoblast-Pax7-ChIP-Seq(GSE25064)/Homer	TAATCHGATTAC	1	-0.2031	1	19	0.22%	107.1	0.26%	Bin67
CLOCK(bHLH)/Liver-Clock-ChIP-Seq(GSE39860)/Homer	GHCACGTG	1	-0.1855	1	339	3.88%	1670.7	4.08%	Bin67
Pax7(Paired,Homeobox)/Myoblast-Pax7-ChIP-Seq(GSE25064)/Homer	TAATCAATTA	1	-0.1683	1	87	1.00%	452.1	1.10%	Bin67
ZNF382(Zf)/HEK293-ZNF382.GFP-ChIP-Seq(GSE58341)/Homer	GNCTGTASTRNTGBCTCHTT	1	-0.162	1	12	0.14%	73.3	0.18%	Bin67
ZNF528(Zf)/HEK293-ZNF528.GFP-ChIP-Seq(GSE58341)/Homer	AGAAATGACTTCCCT	1	-0.1454	1	4	0.05%	29.4	0.07%	Bin67
GLI3(Zf)/Limb-GLI3-ChIP-Chip(GSE11077)/Homer	CGTGGGTGGTCC	1	-0.1294	1	60	0.69%	324.3	0.79%	Bin67
Brachyury(T-box)/Mesoendoderm-Brachyury-ChIP-exo(GSE54963)/Homer	ANTTMRCASBNNNGTGYKAAN	1	-0.1189	1	199	2.28%	1013.5	2.47%	Bin67
OCT:OCT(POU,Homeobox)/NPC-OCT6-ChIP-Seq(GSE43916)/Homer	YATGCATATRCATRT	1	-0.1161	1	82	0.94%	437.3	1.07%	Bin67
TCF4(bHLH)/SHSY5Y-TCF4-ChIP-Seq(GSE96915)/Homer	SMCATCTGKH	1	-0.1131	1	1079	12.35%	5238.9	12.79%	Bin67
Bcl11a(Zf)/HSPC-BCL11A-ChIP-Seq(GSE104676)/Homer	TYTGACCASWRG	1	-0.1097	1	610	6.98%	3001.8	7.33%	Bin67
Pitx1(Homeobox)/Chicken-Pitx1-ChIP-Seq(GSE38910)/Homer	TAATCCCN	1	-0.1094	1	4226	48.38%	20087.5	49.05%	Bin67
Tbox:Smad(T-box,MAD)/ESCd5-Smad2_3-ChIP-Seq(GSE29422)/Homer	AGGTGHCAGACA	1	-0.1006	1	124	1.42%	650.5	1.59%	Bin67
ZNF16(Zf)/HEK293-ZNF16.GFP-ChIP-Seq(GSE58341)/Homer	MACCTTCYATGGCTCCCTAKTGCCY	1	-0.09835	1	5	0.06%	38.8	0.09%	Bin67
Nr5a2(NR)/mES-Nr5a2-ChIP-Seq(GSE19019)/Homer	BTCAAGGTCA	1	-0.08917	1	348	3.98%	1750.1	4.27%	Bin67
ZNF136(Zf)/HEK293-ZNF136.GFP-ChIP-Seq(GSE58341)/Homer	YTKGATAHAGTATTCTWGGTNGGCA	1	-0.0735	1	102	1.17%	549.8	1.34%	Bin67
Brn1(POU,Homeobox)/NPC-Brn1-ChIP-Seq(GSE35496)/Homer	TATGCWAATBAV	1	-0.07171	1	268	3.07%	1370.7	3.35%	Bin67
ZNF165(Zf)/WHIM12-ZNF165-ChIP-Seq(GSE65937)/Homer	AAGGKGRCGCAGGCA	1	-0.06677	1	77	0.88%	425.6	1.04%	Bin67
REST-NRSF(Zf)/Jurkat-NRSF-ChIP-Seq/Homer	GGMGCTGTCCATGGTGCTGA	1	-0.06412	1	2	0.02%	21.8	0.05%	Bin67
Hnf1(Homeobox)/Liver-Foxa2-Chip-Seq(GSE25694)/Homer	GGTTAAWCATTAA	1	-0.05534	1	124	1.42%	667.2	1.63%	Bin67
T1ISRE(IRF)/ThioMac-Ifnb-Expression/Homer	ACTTTCGTTTCT	1	-0.05311	1	6	0.07%	49.9	0.12%	Bin67
Srebp1a(bHLH)/HepG2-Srebp1a-ChIP-Seq(GSE31477)/Homer	RTCACSCCAY	1	-0.04573	1	190	2.18%	1002.8	2.45%	Bin67
SpiB(ETS)/OCILY3-SPIB-ChIP-Seq(GSE56857)/Homer	AAAGRGGAAGTG	1	-0.04483	1	176	2.01%	933.1	2.28%	Bin67
ZFP3(Zf)/HEK293-ZFP3.GFP-ChIP-Seq(GSE58341)/Homer	GGGTTTTGAAGGATGARTAGGAGTT	1	-0.04467	1	2	0.02%	23.5	0.06%	Bin67
SF1(NR)/H295R-Nr5a1-ChIP-Seq(GSE44220)/Homer	CAAGGHCANV	1	-0.03604	1	297	3.40%	1539.3	3.76%	Bin67
Pit1(Homeobox)/GCrat-Pit1-ChIP-Seq(GSE58009)/Homer	ATGMATATDC	1	-0.03483	1	964	11.04%	4772.9	11.65%	Bin67
RARg(NR)/ES-RARg-ChIP-Seq(GSE30538)/Homer	AGGTCAAGGTCA	1	-0.03474	1	18	0.21%	124.3	0.30%	Bin67
Olig2(bHLH)/Neuron-Olig2-ChIP-Seq(GSE30882)/Homer	RCCATMTGTT	1	-0.0306	1	1438	16.46%	7049.3	17.21%	Bin67
Oct4(POU,Homeobox)/mES-Oct4-ChIP-Seq(GSE11431)/Homer	ATTTGCATAW	1	-0.0282	1	411	4.71%	2108.6	5.15%	Bin67
ZBTB18(Zf)/HEK293-ZBTB18.GFP-ChIP-Seq(GSE58341)/Homer	AACATCTGGA	1	-0.02724	1	330	3.78%	1712.2	4.18%	Bin67
ZSCAN22(Zf)/HEK293-ZSCAN22.GFP-ChIP-Seq(GSE58341)/Homer	SMCAGTCWGAKGGAGGAGGC	1	-0.02115	1	39	0.45%	247.4	0.60%	Bin67
HOXA2(Homeobox)/mES-Hoxa2-ChIP-Seq(Donaldson_et_al.)/Homer	GYCATCMATCAT	1	-0.021	1	72	0.82%	423.9	1.04%	Bin67
HNF1b(Homeobox)/PDAC-HNF1B-ChIP-Seq(GSE64557)/Homer	GTTAATNATTAA	1	-0.01985	1	134	1.53%	744.8	1.82%	Bin67
ZNF41(Zf)/HEK293-ZNF41.GFP-ChIP-Seq(GSE58341)/Homer	CCTCATGGTGYCYTWYTCCCTTGTG	1	-0.01897	1	15	0.17%	114	0.28%	Bin67
BMAL1(bHLH)/Liver-Bmal1-ChIP-Seq(GSE39860)/Homer	GNCACGTG	1	-0.0182	1	1313	15.03%	6487	15.84%	Bin67
PRDM9(Zf)/Testis-DMC1-ChIP-Seq(GSE35498)/Homer	ADGGYAGYAGCATCT	1	-0.01815	1	257	2.94%	1365.9	3.34%	Bin67
ETS:RUNX(ETS,Runt)/Jurkat-RUNX1-ChIP-Seq(GSE17954)/Homer	RCAGGATGTGGT	1	-0.01729	1	51	0.58%	315.4	0.77%	Bin67
Otx2(Homeobox)/EpiLC-Otx2-ChIP-Seq(GSE56098)/Homer	NYTAATCCYB	1	-0.01591	1	713	8.16%	3605.7	8.80%	Bin67
HOXA1(Homeobox)/mES-Hoxa1-ChIP-Seq(SRP084292)/Homer	TGATKGATGR	1	-0.01572	1	196	2.24%	1064.4	2.60%	Bin67
Max(bHLH)/K562-Max-ChIP-Seq(GSE31477)/Homer	RCCACGTGGYYN	1	-0.0102	1	380	4.35%	1995	4.87%	Bin67
Tbr1(T-box)/Cortex-Tbr1-ChIP-Seq(GSE71384)/Homer	AAGGTGTKAA	1	-0.009692	1	1154	13.21%	5762.7	14.07%	Bin67
RAR:RXR(NR),DR5/ES-RAR-ChIP-Seq(GSE56893)/Homer	AGGTCAAGGTCA	1	-0.007852	1	76	0.87%	462.3	1.13%	Bin67
FOXA1:AR(Forkhead,NR)/LNCAP-AR-ChIP-Seq(GSE27824)/Homer	AGTAAACAAAAAAGAACAND	1	-0.005448	1	50	0.57%	327.8	0.80%	Bin67
Nkx3.1(Homeobox)/LNCaP-Nkx3.1-ChIP-Seq(GSE28264)/Homer	AAGCACTTAA	1	-0.005082	1	2131	24.40%	10478.4	25.59%	Bin67
n-Myc(bHLH)/mES-nMyc-ChIP-Seq(GSE11431)/Homer	VRCCACGTGG	1	-0.004645	1	385	4.41%	2047.1	5.00%	Bin67
Oct2(POU,Homeobox)/Bcell-Oct2-ChIP-Seq(GSE21512)/Homer	ATATGCAAAT	1	-0.004639	1	259	2.97%	1416.1	3.46%	Bin67
MNT(bHLH)/HepG2-MNT-ChIP-Seq(Encode)/Homer	DGCACACGTG	1	-0.001722	1	643	7.36%	3359.3	8.20%	Bin67
Hoxd12(Homeobox)/ChickenMSG-Hoxd12.Flag-ChIP-Seq(GSE86088)/Homer	HDGYAATGAAAN	1	-0.001219	1	1970	22.55%	9797.3	23.92%	Bin67
c-Myc(bHLH)/mES-cMyc-ChIP-Seq(GSE11431)/Homer	VVCCACGTGG	1	-0.00102	1	260	2.98%	1461.4	3.57%	Bin67
LRF(Zf)/Erythroblasts-ZBTB7A-ChIP-Seq(GSE74977)/Homer	AAGACCCYYN	1	-8.08e-4	1	1073	12.28%	5494.3	13.42%	Bin67
Phox2b(Homeobox)/CLBGA-PHOX2B-ChIP-Seq(GSE90683)/Homer	TTAATTNAATTA	1	-6.9e-4	1	200	2.29%	1161.2	2.84%	Bin67
NPAS(bHLH)/Liver-NPAS-ChIP-Seq(GSE39860)/Homer	NVCACGTG	1	-5.47e-4	1	1111	12.72%	5696.4	13.91%	Bin67
Gfi1b(Zf)/HPC7-Gfi1b-ChIP-Seq(GSE22178)/Homer	MAATCACTGC	1	-3.22e-4	1	607	6.95%	3240.1	7.91%	Bin67
Mef2b(MADS)/HEK293-Mef2b.V5-ChIP-Seq(GSE67450)/Homer	GCTATTTTTGGM	1	-1.22e-4	1	900	10.30%	4723	11.53%	Bin67
Tbx5(T-box)/HL1-Tbx5.biotin-ChIP-Seq(GSE21529)/Homer	AGGTGTCA	1	-3.9e-5	1	2772	31.73%	13808.8	33.72%	Bin67
Tbet(T-box)/CD8-Tbet-ChIP-Seq(GSE33802)/Homer	AGGTGTGAAM	1	-2.1e-5	1	872	9.98%	4646.1	11.34%	Bin67
Eomes(T-box)/H9-Eomes-ChIP-Seq(GSE26097)/Homer	ATTAACACCT	1	-1.1e-5	1	1799	20.60%	9201.8	22.47%	Bin67
THRb(NR)/HepG2-THRb.Flag-ChIP-Seq(Encode)/Homer	GGTCACCTGAGGTCA	1	-0	1	436	4.99%	2557.8	6.25%	Bin67
Nkx2.5(Homeobox)/HL1-Nkx2.5.biotin-ChIP-Seq(GSE21529)/Homer	RRSCACTYAA	1	-0	1	1925	22.04%	9964	24.33%	Bin67
SCRT1(Zf)/HEK293-SCRT1.eGFP-ChIP-Seq(Encode)/Homer	GCAACAGGTG	1	-0	1	176	2.01%	1180.6	2.88%	Bin67
Ptf1a(bHLH)/Panc1-Ptf1a-ChIP-Seq(GSE47459)/Homer	ACAGCTGTTN	1	-0	1	1996	22.85%	10337.6	25.24%	Bin67
Srebp2(bHLH)/HepG2-Srebp2-ChIP-Seq(GSE31477)/Homer	CGGTCACSCCAC	1	-0	1	102	1.17%	766.1	1.87%	Bin67
NPAS2(bHLH)/Liver-NPAS2-ChIP-Seq(GSE39860)/Homer	KCCACGTGAC	1	-0	1	726	8.31%	4076.2	9.95%	Bin67
THRa(NR)/C17.2-THRa-ChIP-Seq(GSE38347)/Homer	GGTCANYTGAGGWCA	1	-0	1	353	4.04%	2156.7	5.27%	Bin67
CUX1(Homeobox)/K562-CUX1-ChIP-Seq(GSE92882)/Homer	TATCGATNAN	1	-0	1	517	5.92%	3023.8	7.38%	Bin67
Cux2(Homeobox)/Liver-Cux2-ChIP-Seq(GSE35985)/Homer	HNRAATCAAT	1	-0	1	330	3.78%	2063.8	5.04%	Bin67
HNF6(Homeobox)/Liver-Hnf6-ChIP-Seq(ERP000394)/Homer	NTATYGATCH	1	-0	1	397	4.54%	2460.4	6.01%	Bin67
Tbx6(T-box)/ESC-Tbx6-ChIP-Seq(GSE93524)/Homer	DAGGTGTBAA	1	-0	1	769	8.80%	4404.4	10.75%	Bin67
HEB(bHLH)/mES-Heb-ChIP-Seq(GSE53233)/Homer	VCAGCTGBNN	1	-0	1	1390	15.91%	7527.7	18.38%	Bin67
E2A(bHLH)/proBcell-E2A-ChIP-Seq(GSE21978)/Homer	DNRCAGCTGY	1	-0	1	1056	12.09%	5878.2	14.35%	Bin67
Nkx2.2(Homeobox)/NPC-Nkx2.2-ChIP-Seq(GSE61673)/Homer	BTBRAGTGSN	1	-0	1	1724	19.74%	9197.2	22.46%	Bin67
Nkx2.1(Homeobox)/LungAC-Nkx2.1-ChIP-Seq(GSE43252)/Homer	RSCACTYRAG	1	-0	1	2471	28.29%	12840.4	31.35%	Bin67
CRX(Homeobox)/Retina-Crx-ChIP-Seq(GSE20012)/Homer	GCTAATCC	1	-0	1	2268	25.96%	11873.7	28.99%	Bin67
Mef2a(MADS)/HL1-Mef2a.biotin-ChIP-Seq(GSE21529)/Homer	CYAAAAATAG	1	-0	1	449	5.14%	2788.1	6.81%	Bin67
RARa(NR)/K562-RARa-ChIP-Seq(Encode)/Homer	TTGAMCTTTG	1	-0	1	2538	29.06%	13215.5	32.27%	Bin67
Mef2c(MADS)/GM12878-Mef2c-ChIP-Seq(GSE32465)/Homer	DCYAAAAATAGM	1	-0	1	505	5.78%	3095	7.56%	Bin67
Tbx21(T-box)/GM12878-TBX21-ChIP-Seq(Encode)/Homer	AGGTGTGAAA	1	-0	1	759	8.69%	4461.2	10.89%	Bin67
GLIS3(Zf)/Thyroid-Glis3.GFP-ChIP-Seq(GSE103297)/Homer	CTCCCTGGGAGGCCN	1	-0	1	1265	14.48%	7143.2	17.44%	Bin67
Bapx1(Homeobox)/VertebralCol-Bapx1-ChIP-Seq(GSE36672)/Homer	TTRAGTGSYK	1	-0	1	2075	23.76%	11212.5	27.38%	Bin67
Slug(Zf)/Mesoderm-Snai2-ChIP-Seq(GSE61475)/Homer	SNGCACCTGCHS	1	-0	1	328	3.76%	2322.1	5.67%	Bin67
E2A(bHLH),near_PU.1/Bcell-PU.1-ChIP-Seq(GSE21512)/Homer	NVCACCTGBN	1	0	1	974	11.15%	6095	14.88%	Bin67
GSC(Homeobox)/FrogEmbryos-GSC-ChIP-Seq(DRA000576)/Homer	RGGATTAR	1	0	1	1272	14.56%	7581.6	18.51%	Bin67
LXRE(NR),DR4/RAW-LXRb.biotin-ChIP-Seq(GSE21512)/Homer	RGGTTACTANAGGTCA	1	0	1	63	0.72%	714.3	1.74%	Bin67
ZEB1(Zf)/PDAC-ZEB1-ChIP-Seq(GSE64557)/Homer	VCAGGTRDRY	1	0	1	1164	13.33%	7294.5	17.81%	Bin67
ZEB2(Zf)/SNU398-ZEB2-ChIP-Seq(GSE103048)/Homer	GNMCAGGTGTGC	1	0	1	619	7.09%	4076.6	9.95%	Bin67
